# Supplementary material for: Polyinfection in Fish Aeromoniasis: A Study of Co-Isolated Aeromonas Species in Aeromonas veronii Outbreaks
Source: Pathogens. 2023 Nov 10;12(11):1337. doi: 10.3390/pathogens12111337 (PMC10674900; doi:10.3390/pathogens12111337)
Supplement: Supplementary file 1 [file pathogens-12-01337-s001.zip]

Archive with 2 entries (2 files):
- Supplementary figure S1 and tables S1,S2,S3,S4-v2-Layout.pdf
- Table S5 Virulence factors detailed table.xlsx
