# Supplementary material for: Polyinfection in Fish Aeromoniasis: A Study of Co-Isolated Aeromonas Species in Aeromonas veronii Outbreaks
Source: Pathogens. 2023 Nov 10;12(11):1337. doi: 10.3390/pathogens12111337 (PMC10674900; doi:10.3390/pathogens12111337)
Supplement: Supplementary file 1 [file pathogens-12-01337-s001.zip › Table S5 Virulence factors detailed table.xlsx]

## Sheet: virulence factors 
strain	Isolation source	Growth	Flp type IV pili	Tap type IV pili	MSH type IV pili	Type I fimbriae	Polar flagella	Lateral flagella	T2SS	TTSS (chromosomally encoded)	T3SS	T6SS	Aer/Act	Ast	RTX toxin	Hemolysin AHH1	Hemolysin HlyA	Hemolysin III	Thermostable Hemolysin (TH)	Exotoxin A	O-Antigen	Capsule and LPS related genes
A. salmonicida AG2.13.2	fish	mesophilic	flp	tap	msh	fim	polflg	absent	t2s	absent	absent	t6s	aer	absent	rtx	ahh1	hlya	hly3	th	exoa	oant	cpls
A.salmonicida O23	biofilm	mesophilic	flp	tap	msh	fim	polflg	absent	t2s	absent	absent	t6s	aer	absent	rtx	ahh1	hlya	hly3	th	absent	absent	cpls
A. salmonicida SRWOG1	fish	mesophilic	flp	tap	msh	fim	polflg	absent	t2s	absent	absent	absent	aer	ast	rtx	ahh1	hlya	hly3	th	exoa	absent	cpls
A.salmonicida A527	environment	mesophilic	flp	tap	msh	fim	polflg	absent	t2s	absent	absent	absent	aer	absent	rtx	ahh1	hlya	hly3	th	exoa	oant	cpls
A. salmonicida AS1	environment	atypical psycrophilic	flp	tap	absent	absent	absent	latflg	t2s	absent	t3s	incomplete	aer	absent	absent	ahh1	hlya	hly3	th	absent	absent	absent
A. salmonicida salmonicida A449	fish	typical psycrophilic	flp	tap	incomplete	fim	polflg	latflg	t2s	absent	t3s	t6s	aer	absent	absent	ahh1	hlya	hly3	th	absent	absent	absent
A.rivipollensis AG2.13.5	fish	mesophilic	absent	tap	msh	absent	polflg	latflg	t2s	absent	absent	absent	absent	absent	absent	absent	hlya	hly3	th	absent	absent	cpls
A. media/rivipollensis T51	biofilm	mesophilic	absent	tap	msh	absent	polflg	absent	t2s	absent	absent	absent	absent	absent	incomplete	absent	hlya	hly3	th	absent	absent	absent
A. media/rivipollensis T0119	biofilm	mesophilic	absent	tap	msh	absent	polflg	absent	t2s	absent	absent	absent	absent	absent	incomplete	absent	hlya	hly3	th	absent	absent	absent
A.veronii B565	fish	mesophilic	flp	tap	msh	fim	polflg	absent	t2s	absent	absent	absent	aer	absent	absent	absent	hlya	hly3	th	absent	absent	absent
A.veronii bv sobria BIO050A	fish	mesophilic	absent	tap	msh	absent	polflg	latflg	t2s	tts	t3s	t6s	aer	absent	absent	absent	hlya	hly3	th	absent	oant	cpls
A.veronii bv sobria NS	fish	mesophilic	absent	tap	msh	absent	polflg	latflg	t2s	tts	t3s	absent	aer	absent	absent	absent	hlya	hly3	th	absent	oant	cpls
A.veronii bv sobria NS2	fish	mesophilic	absent	tap	msh	absent	polflg	latflg	t2s	tts	t3s	absent	aer	absent	absent	absent	hlya	hly3	th	absent	oant	cpls
A.veronii bv sobria NS13	fish	mesophilic	absent	tap	msh	absent	polflg	latflg	t2s	tts	t3s	absent	aer	absent	absent	absent	hlya	hly3	th	absent	oant	cpls
A.veronii bv sobria NS22	fish	mesophilic	absent	tap	msh	absent	polflg	latflg	t2s	tts	t3s	absent	aer	absent	absent	absent	hlya	hly3	th	absent	oant	cpls
A.veronii bv sobria 5.28.6	fish	mesophilic	absent	tap	msh	absent	polflg	latflg	t2s	tts	t3s	t6s	aer	absent	absent	absent	hlya	hly3	th	absent	oant	cpls
A.veronii bv sobria 6.15.2	fish	mesophilic	absent	tap	msh	absent	polflg	latflg	t2s	tts	t3s	absent	aer	absent	absent	absent	hlya	hly3	th	absent	oant	cpls
A.veronii bv sobria VCK1	fish	mesophilic	absent	tap	msh	absent	polflg	latflg	t2s	tts	t3s	t6s	aer	absent	absent	absent	hlya	hly3	th	absent	oant	cpls
A.veronii bv sobria PDB	fish	mesophilic	absent	tap	msh	absent	polflg	latflg	t2s	tts	t3s	absent	aer	absent	absent	absent	hlya	hly3	th	absent	oant	cpls

## Sheet: AG2.13.2 
Oct_16-1230993378
VFclass	Virulence factors	Related genes	AG2.13.2(Prediction)	A.salmonicida subsp. salmonicida A449
			draft (draft)	chromosome (NC_009348)	5 (NC_009350)
Adherence	Flp type IV pili	flp1	LCG94_03365	ASA_2915	-
		flpA	LCG94_03370	ASA_2914	-
		flpB	LCG94_03375	ASA_2913*	-
		flpC	LCG94_03380	ASA_2912	-
		flpD	LCG94_03385	ASA_2911	-
		flpE	LCG94_03390	ASA_2910	-
		flpF	LCG94_03395	ASA_2909	-
		flpG	LCG94_03400	ASA_2908*	-
		flpH	LCG94_03405	ASA_2907	-
		flpI	LCG94_03410	ASA_2906*	-
		flpJ	LCG94_03415	ASA_2905	-
		flpK	LCG94_03420	ASA_2904	-
		flpL	LCG94_03425	ASA_2903	-
	Lateral flagella	flgC	-	ASA_0364	-
		flgE	-	ASA_0366	-
		flgI	-	ASA_0370	-
		flgJ	-	ASA_0371	-
		fliF	-	ASA_0355	-
		fliG	-	ASA_0356	-
		fliP	-	ASA_0348	-
		lafB	-	ASA_0379	-
		lafC	-	ASA_0380	-
		lafE	-	ASA_0382	-
		lafF	-	ASA_0383	-
		lafK	-	ASA_0353	-
		lafS	-	ASA_0384	-
		lafT	-	ASA_0385	-
		lafU	-	ASA_0386	-
		lafX	-	ASA_0381	-
		lfgA	-	ASA_0362	-
		lfgB	-	ASA_0363	-
		lfgF	-	ASA_0367	-
		lfgG	-	ASA_0368	-
		lfgH	-	ASA_0369	-
		lfgK	-	ASA_0372	-
		lfgL	-	ASA_0373	-
		lfgM	-	ASA_0361	-
		lfgN	-	ASA_0360	-
		lfhA	-	ASA_0352	-
		lfhB	-	ASA_0351	-
		lfiE	-	ASA_0354	-
		lfiH	-	ASA_0357	-
		lfiI	-	ASA_0358	-
		lfiJ	-	ASA_0359	-
		lfiM	-	ASA_0346	-
		lfiN	-	ASA_0347	-
		lfiQ	-	ASA_0349	-
		lfiR	-	ASA_0350	-
		maf-5	-	ASA_0374	-
	Mannose-sensitive hemagglutinin (Msh) pilus	mshA	LCG94_04590	-	-
		mshB	LCG94_04595	-	-
		mshC	LCG94_04585	-	-
		mshD	LCG94_04580	ASA_3941	-
		mshE	LCG94_04610	-	-
		mshF	LCG94_04600	-	-
		mshG	LCG94_04605	-	-
		mshI1	LCG94_04640	ASA_3946	-
		mshI	LCG94_04645	ASA_3947	-
		mshJ	LCG94_04635	ASA_3945	-
		mshK	LCG94_04630	ASA_3944	-
		mshL	LCG94_04625	ASA_3943	-
		mshM	LCG94_04620	ASA_3942	-
		mshN	LCG94_04615	-	-
		mshO	LCG94_04575	ASA_3940	-
		mshP	LCG94_04570	ASA_3939	-
		mshQ	LCG94_04565	ASA_3938	-
	Polar flagella	Undetermined	LCG94_19790	ASA_1361	-
		Undetermined	LCG94_17695	ASA_0151	-
		cheA-2	LCG94_19770	ASA_1357	-
		cheB-2	LCG94_19775	ASA_1358	-
		cheR-3	LCG94_06775	ASA_1488	-
		cheV	LCG94_06780	ASA_1487	-
		cheW	LCG94_19795	ASA_1362	-
		cheY	LCG94_19760	ASA_1355	-
		cheZ	LCG94_19765	ASA_1356	-
		flaA	LCG94_04925	ASA_2662	-
		flaB	LCG94_04920	ASA_2661	-
		flaG	LCG94_04915	ASA_2660	-
		flaH	LCG94_04910	ASA_2659	-
		flaJ	LCG94_04905	ASA_2658	-
		flgA	LCG94_06785	ASA_1486	-
		flgB	LCG94_06770	ASA_1489	-
		flgC	LCG94_06765	ASA_1490	-
		flgD	LCG94_06760	ASA_1491	-
		flgE	LCG94_06755	ASA_1492	-
		flgF	LCG94_06750	ASA_1493	-
		flgG	LCG94_06745	ASA_1494	-
		flgH	LCG94_06740	ASA_1495	-
		flgI	LCG94_06735	ASA_1496	-
		flgJ	LCG94_06730	ASA_1497	-
		flgK	LCG94_06725	ASA_1498	-
		flgL	LCG94_06720	ASA_1499*	-
		flgM	LCG94_06790	ASA_1485	-
		flgN	LCG94_06795	ASA_1484	-
		flhA	LCG94_19740	ASA_1351	-
		flhB	LCG94_19735	ASA_1350	-
		flhF	LCG94_19745	ASA_1352	-
		flhG	LCG94_19750	ASA_1353	-
		fliA	LCG94_19755	ASA_1354	-
		fliE	LCG94_19665	ASA_1336	-
		fliF	LCG94_19670	ASA_1337	-
		fliG	LCG94_19675	ASA_1338	-
		fliH	LCG94_19680	ASA_1339	-
		fliI	LCG94_19685	ASA_1340	-
		fliJ	LCG94_19690	ASA_1341	-
		fliK	LCG94_19695	ASA_1342	-
		fliL	LCG94_19700	ASA_1343	-
		fliM	LCG94_19705	ASA_1344	-
		fliN	LCG94_19710	ASA_1345	-
		fliO	LCG94_19715	ASA_1346	-
		fliP	LCG94_19720	ASA_1347	-
		fliQ	LCG94_19725	ASA_1348	-
		fliR	LCG94_19730	ASA_1349	-
		flmD	LCG94_17705	ASA_0149	-
		flmH	LCG94_17685	ASA_0153	-
		flrA	LCG94_06690	ASA_1505*	-
		flrB	LCG94_06685	ASA_1506	-
		flrC	LCG94_06680	ASA_1507	-
		maf-1	LCG94_04895	-	-
		maf-2	LCG94_17715	ASA_0147	-
		motX	LCG94_01515	ASA_0660	-
		motY	LCG94_08370	ASA_2493	-
		nueA	LCG94_17700	ASA_0150	-
		nueB	LCG94_17710	ASA_0148	-
		pomA2	LCG94_10195	ASA_0993	-
		pomA	LCG94_19780	ASA_1359	-
		pomB2	LCG94_08710; LCG94_10200	ASA_1737	-
		pomB	LCG94_19785	ASA_1360	-
	Tap type IV pili	tapA	LCG94_00350	ASA_0414	-
		tapB	LCG94_00345	ASA_0413	-
		tapC	LCG94_00340	ASA_0412*	-
		tapD	LCG94_00335	ASA_0411	-
		tapF	LCG94_13785	ASA_2601*	-
		tapM	LCG94_10750	ASA_1120	-
		tapN	LCG94_10755	ASA_1121	-
		tapO	LCG94_10760	ASA_1122	-
		tapP	LCG94_10765	ASA_1123	-
		tapQ	LCG94_10770	ASA_1124	-
		tapT	LCG94_19445	ASA_3632	-
		tapU	LCG94_19440	ASA_3633	-
		tapV	LCG94_08190	ASA_2532	-
		tapW	LCG94_06265	ASA_1634	-
		tapY1	LCG94_01685	ASA_0692	-
		tapY2	-	-	-
		tppA	LCG94_01665	ASA_0688	-
		tppB	LCG94_01670	ASA_0689	-
		tppC	LCG94_01675	ASA_0690	-
		tppD	LCG94_01680	ASA_0691	-
		tppE	LCG94_01695	ASA_0693	-
		tppF	LCG94_19305	ASA_3659	-
	Type I fimbriae	fimA	LCG94_04005	ASA_3725	-
		fimC	LCG94_03995	ASA_3727	-
		fimD	LCG94_03990	ASA_3728	-
		fimE	LCG94_03985	ASA_3729	-
		fimF	LCG94_03980	ASA_3730	-
	LPS O-antigen (P. aeruginosa)(Pseudomonas)	orfM	LCG94_06940	-	-
Secretion system	T2SS	exeA	LCG94_00785	ASA_0515	-
		exeB	LCG94_00780	ASA_0514	-
		exeC	LCG94_03760	ASA_3774	-
		exeD	LCG94_03755	ASA_3775	-
		exeE	LCG94_03750	ASA_3776	-
		exeF	LCG94_03745	ASA_3777	-
		exeG	LCG94_03740	ASA_3778	-
		exeH	LCG94_03735	ASA_3779	-
		exeI	LCG94_03730	ASA_3780	-
		exeJ	LCG94_03725	ASA_3781	-
		exeK	LCG94_03720	ASA_3782	-
		exeL	LCG94_03715	ASA_3783	-
		exeM	LCG94_03710	ASA_3784	-
		exeN	LCG94_03705	ASA_3785	-
		tapD	-	ASA_0411	-
	T3SS	acr1	-	-	ASA_P5G074
		acr2	-	-	ASA_P5G073
		acrG	-	-	ASA_P5G068
		acrH	-	-	ASA_P5G066
		acrR	-	-	ASA_P5G069
		acrV	-	-	ASA_P5G067
		aexT	-	ASA_4266	-
		aopB	-	-	ASA_P5G065
		aopD	-	-	ASA_P5G064
		aopH	-	-	ASA_P5G009
		aopN	-	-	ASA_P5G075
		aopO	-	-	ASA_P5G098
		aopX	-	-	ASA_P5G084*
		ascB	-	-	ASA_P5G058
		ascC	-	-	ASA_P5G057
		ascD	-	-	ASA_P5G056
		ascE	-	-	ASA_P5G055
		ascF	-	-	ASA_P5G054
		ascG	-	-	ASA_P5G053
		ascH	-	-	ASA_P5G052
		ascI	-	-	ASA_P5G051
		ascJ	-	-	ASA_P5G050
		ascK	-	-	ASA_P5G049
		ascL	-	-	ASA_P5G048
		ascN	-	-	ASA_P5G076
		ascO	-	-	ASA_P5G077
		ascP	-	-	ASA_P5G078
		ascQ	-	-	ASA_P5G079
		ascR	-	-	ASA_P5G080
		ascS	-	-	ASA_P5G081
		ascT	-	-	ASA_P5G082
		ascU	-	-	ASA_P5G083
		ascV	-	-	ASA_P5G070
		ascX	-	-	ASA_P5G072
		ascY	-	-	ASA_P5G071
		ati1	-	-	ASA_P5G046
		ati2	-	-	ASA_P5G045
		exsA	-	-	ASA_P5G060
		exsB	-	-	ASA_P5G061
		exsC	-	-	ASA_P5G063
		exsD	-	-	ASA_P5G059
		exsE	-	-	ASA_P5G062
		sycH	-	-	ASA_P5G008
		sycO	-	-	ASA_P5G097
		sycX	-	-	ASA_P5G085
	T6SS	Undetermined	LCG94_13620; LCG94_21295	ASA_2456	-
		atsA	-	-	-
		atsB	-	-	-
		atsC	-	-	-
		atsD	LCG94_13700	ASA_0454	-
		atsG	LCG94_13685	ASA_2468	-
		atsH	LCG94_13680	ASA_2467	-
		atsI	LCG94_13675	ASA_2466	-
		atsJ	LCG94_13670	ASA_2465	-
		atsK	LCG94_13665	ASA_2464	-
		atsL	LCG94_13660	ASA_2463	-
		atsP	LCG94_13640	ASA_2459	-
		atsQ	LCG94_13635	-	-
		atsS	LCG94_13625	ASA_2457	-
		clpV1	LCG94_13650	ASA_2461	-
		dotU	LCG94_13655	ASA_2462	-
		hcp1	-	-	-
		hcp	-	-	-
		vasH	LCG94_13645	ASA_2460	-
		vasK/atsR	LCG94_13630	-	-
		vgrG1	LCG94_21290	-	-
		vgrG2	LCG94_13725	-	-
		vgrG3	LCG94_13615	-	-
		vipA	LCG94_13695	ASA_2470	-
		vipB	LCG94_13690	-	-
Toxin	Aerolysin AerA/Cytotoxic enterotoxin Act	aerA/act	LCG94_04410	ASA_3906	-
	Extracellular hemolysin AHH1	ahh1	LCG94_05850	ASA_2854	-
	Heat-stable cytotonic enterotoxin	ast	-	-	-
	Hemolysin HlyA	hlyA	LCG94_06605	ASA_1523	-
	Hemolysin III	Undetermined	LCG94_21570	ASA_0824	-
	The repeat in toxin (RTX)	rtxA	LCG94_09960	-	-
		rtxB	-	-	-
		rtxC	LCG94_09955	-	-
		rtxD	LCG94_09940	-	-
		rtxE	LCG94_09935	-	-
		rtxH	LCG94_09950	-	-
	Thermostable hemolysin (TH)	Undetermined	LCG94_10635	ASA_1096	-
	Exotoxin A (ETA)(Pseudomonas)	toxA	LCG94_05270	-	-
Antiphagocytosis	Capsular polysaccharide(Vibrio)	rmlC	LCG94_06915	-	-
		wbfU	LCG94_06935	-	-
		wbfY	LCG94_06930	-	-
Immune evasion	Capsule(Acinetobacter)		LCG94_07015	-	-
	Polysaccharide capsule(Bacillus)		LCG94_06975	-	-
Others	O-antigen(Yersinia)		LCG94_06950	-	-
		cpsB	LCG94_06955	-	-
		wcaG	LCG94_06965	-	-
	Table saved from VFDB (http://www.mgc.ac.cn/VFs/) [Mon Oct 16 05:45:59 2023]

## Sheet: SRW-OG1
Oct_12-6364625183
VFclass	Virulence factors	Related genes	SRW-OG1(Prediction)	A.salmonicida subsp. salmonicida A449
			draft (draft)	chromosome (NC_009348)	5 (NC_009350)
Adherence	Flp type IV pili	flp1	HED66_RS09240	ASA_2915	-
		flpA	HED66_RS09235	ASA_2914	-
		flpB	HED66_RS09230	ASA_2913*	-
		flpC	HED66_RS09225	ASA_2912	-
		flpD	HED66_RS09220	ASA_2911	-
		flpE	HED66_RS09215	ASA_2910	-
		flpF	HED66_RS09210	ASA_2909	-
		flpG	HED66_RS09205	ASA_2908*	-
		flpH	HED66_RS09200	ASA_2907	-
		flpI	HED66_RS09195	ASA_2906*	-
		flpJ	HED66_RS09190	ASA_2905	-
		flpK	HED66_RS09185	ASA_2904	-
		flpL	HED66_RS09180	ASA_2903	-
	Lateral flagella	flgC	-	ASA_0364	-
		flgE	-	ASA_0366	-
		flgI	-	ASA_0370	-
		flgJ	-	ASA_0371	-
		fliF	-	ASA_0355	-
		fliG	-	ASA_0356	-
		fliP	-	ASA_0348	-
		lafB	-	ASA_0379	-
		lafC	-	ASA_0380	-
		lafE	-	ASA_0382	-
		lafF	-	ASA_0383	-
		lafK	-	ASA_0353	-
		lafS	-	ASA_0384	-
		lafT	-	ASA_0385	-
		lafU	-	ASA_0386	-
		lafX	-	ASA_0381	-
		lfgA	-	ASA_0362	-
		lfgB	-	ASA_0363	-
		lfgF	-	ASA_0367	-
		lfgG	-	ASA_0368	-
		lfgH	-	ASA_0369	-
		lfgK	-	ASA_0372	-
		lfgL	-	ASA_0373	-
		lfgM	-	ASA_0361	-
		lfgN	-	ASA_0360	-
		lfhA	-	ASA_0352	-
		lfhB	-	ASA_0351	-
		lfiE	-	ASA_0354	-
		lfiH	-	ASA_0357	-
		lfiI	-	ASA_0358	-
		lfiJ	-	ASA_0359	-
		lfiM	-	ASA_0346	-
		lfiN	-	ASA_0347	-
		lfiQ	-	ASA_0349	-
		lfiR	-	ASA_0350	-
		maf-5	-	ASA_0374	-
	Mannose-sensitive hemagglutinin (Msh) pilus	mshA	HED66_RS17800	-	-
		mshB	HED66_RS17795	-	-
		mshC	HED66_RS17805	-	-
		mshD	HED66_RS17810	ASA_3941	-
		mshE	HED66_RS17780	-	-
		mshF	HED66_RS17790	-	-
		mshG	HED66_RS17785	-	-
		mshI1	HED66_RS17750	ASA_3946	-
		mshI	HED66_RS17745	ASA_3947	-
		mshJ	HED66_RS17755	ASA_3945	-
		mshK	HED66_RS17760	ASA_3944	-
		mshL	HED66_RS17765	ASA_3943	-
		mshM	HED66_RS17770	ASA_3942	-
		mshN	HED66_RS17775	-	-
		mshO	HED66_RS17815	ASA_3940	-
		mshP	HED66_RS17820	ASA_3939	-
		mshQ	HED66_RS17825	ASA_3938	-
	Polar flagella	Undetermined	HED66_RS01745	ASA_1361	-
		Undetermined	HED66_RS15215	ASA_0151	-
		cheA-2	HED66_RS01725	ASA_1357	-
		cheB-2	HED66_RS01730	ASA_1358	-
		cheR-3	HED66_RS02310	ASA_1488	-
		cheV	HED66_RS02305	ASA_1487	-
		cheW	HED66_RS01750	ASA_1362	-
		cheY	HED66_RS01715	ASA_1355	-
		cheZ	HED66_RS01720	ASA_1356	-
		flaA	HED66_RS07905	ASA_2662	-
		flaB	HED66_RS07900	ASA_2661	-
		flaG	HED66_RS07895	ASA_2660	-
		flaH	HED66_RS07890	ASA_2659	-
		flaJ	HED66_RS07885	ASA_2658	-
		flgA	HED66_RS02300	ASA_1486	-
		flgB	HED66_RS02315	ASA_1489	-
		flgC	HED66_RS02320	ASA_1490	-
		flgD	HED66_RS02325	ASA_1491	-
		flgE	HED66_RS02330	ASA_1492	-
		flgF	HED66_RS02335	ASA_1493	-
		flgG	HED66_RS02340	ASA_1494	-
		flgH	HED66_RS02345	ASA_1495	-
		flgI	HED66_RS02350	ASA_1496	-
		flgJ	HED66_RS02355	ASA_1497	-
		flgK	HED66_RS02360	ASA_1498	-
		flgL	HED66_RS02365	ASA_1499*	-
		flgM	HED66_RS02295	ASA_1485	-
		flgN	HED66_RS02290	ASA_1484	-
		flhA	HED66_RS01695	ASA_1351	-
		flhB	HED66_RS01690	ASA_1350	-
		flhF	HED66_RS01700	ASA_1352	-
		flhG	HED66_RS01705	ASA_1353	-
		fliA	HED66_RS01710	ASA_1354	-
		fliE	HED66_RS01620	ASA_1336	-
		fliF	HED66_RS01625	ASA_1337	-
		fliG	HED66_RS01630	ASA_1338	-
		fliH	HED66_RS01635	ASA_1339	-
		fliI	HED66_RS01640	ASA_1340	-
		fliJ	HED66_RS01645	ASA_1341	-
		fliK	HED66_RS01650	ASA_1342	-
		fliL	HED66_RS01655	ASA_1343	-
		fliM	HED66_RS01660	ASA_1344	-
		fliN	HED66_RS01665	ASA_1345	-
		fliO	HED66_RS01670	ASA_1346	-
		fliP	HED66_RS01675	ASA_1347	-
		fliQ	HED66_RS01680	ASA_1348	-
		fliR	HED66_RS01685	ASA_1349	-
		flmD	HED66_RS15225	ASA_0149	-
		flmH	HED66_RS15205	ASA_0153	-
		flrA	HED66_RS02395	ASA_1505*	-
		flrB	HED66_RS02400	ASA_1506	-
		flrC	HED66_RS02405	ASA_1507	-
		maf-1	HED66_RS07875	-	-
		maf-2	HED66_RS15235	ASA_0147	-
		motX	HED66_RS12620	ASA_0660	-
		motY	HED66_RS03585	ASA_2493	-
		nueA	HED66_RS15220	ASA_0150	-
		nueB	HED66_RS15230	ASA_0148	-
		pomA2	HED66_RS21170	ASA_0993	-
		pomA	HED66_RS01735	ASA_1359	-
		pomB2	HED66_RS21175	ASA_1737	-
		pomB	HED66_RS01740	ASA_1360	-
	Tap type IV pili	tapA	HED66_RS13745	ASA_0414	-
		tapB	HED66_RS13750	ASA_0413	-
		tapC	HED66_RS13755	ASA_0412*	-
		tapD	HED66_RS13760	ASA_0411	-
		tapF	HED66_RS07600	ASA_2601*	-
		tapM	HED66_RS00495	ASA_1120	-
		tapN	HED66_RS00500	ASA_1121	-
		tapO	HED66_RS00505	ASA_1122	-
		tapP	HED66_RS00510	ASA_1123	-
		tapQ	HED66_RS00515	ASA_1124	-
		tapT	HED66_RS19065	ASA_3632	-
		tapU	HED66_RS19060	ASA_3633	-
		tapV	HED66_RS03385	ASA_2532	-
		tapW	HED66_RS03090	ASA_1634	-
		tapY1	HED66_RS12465	ASA_0692	-
		tapY2	-	-	-
		tppA	HED66_RS12460	ASA_0688	-
		tppB	HED66_RS12480	ASA_0689	-
		tppC	-	ASA_0690	-
		tppD	-	ASA_0691	-
		tppE	HED66_RS12485	ASA_0693	-
		tppF	HED66_RS18930	ASA_3659	-
	Type I fimbriae	fimA	HED66_RS18385	ASA_3725	-
		fimC	HED66_RS18395	ASA_3727	-
		fimD	HED66_RS18400	ASA_3728	-
		fimE	HED66_RS18405	ASA_3729	-
		fimF	HED66_RS18410	ASA_3730	-
Secretion system	T2SS	exeA	HED66_RS13295	ASA_0515	-
		exeB	HED66_RS13300	ASA_0514	-
		exeC	HED66_RS18620	ASA_3774	-
		exeD	HED66_RS18625	ASA_3775	-
		exeE	HED66_RS18630	ASA_3776	-
		exeF	HED66_RS18635	ASA_3777	-
		exeG	HED66_RS18640	ASA_3778	-
		exeH	HED66_RS18645	ASA_3779	-
		exeI	HED66_RS18650	ASA_3780	-
		exeJ	HED66_RS18655	ASA_3781	-
		exeK	HED66_RS18660	ASA_3782	-
		exeL	HED66_RS18665	ASA_3783	-
		exeM	HED66_RS18670	ASA_3784	-
		exeN	HED66_RS18675	ASA_3785	-
		tapD	-	ASA_0411	-
	T3SS	acr1	-	-	ASA_P5G074
		acr2	-	-	ASA_P5G073
		acrG	-	-	ASA_P5G068
		acrH	-	-	ASA_P5G066
		acrR	-	-	ASA_P5G069
		acrV	-	-	ASA_P5G067
		aexT	-	ASA_4266	-
		aopB	-	-	ASA_P5G065
		aopD	-	-	ASA_P5G064
		aopH	-	-	ASA_P5G009
		aopN	-	-	ASA_P5G075
		aopO	-	-	ASA_P5G098
		aopX	-	-	ASA_P5G084*
		ascB	-	-	ASA_P5G058
		ascC	-	-	ASA_P5G057
		ascD	-	-	ASA_P5G056
		ascE	-	-	ASA_P5G055
		ascF	-	-	ASA_P5G054
		ascG	-	-	ASA_P5G053
		ascH	-	-	ASA_P5G052
		ascI	-	-	ASA_P5G051
		ascJ	-	-	ASA_P5G050
		ascK	-	-	ASA_P5G049
		ascL	-	-	ASA_P5G048
		ascN	-	-	ASA_P5G076
		ascO	-	-	ASA_P5G077
		ascP	-	-	ASA_P5G078
		ascQ	-	-	ASA_P5G079
		ascR	-	-	ASA_P5G080
		ascS	-	-	ASA_P5G081
		ascT	-	-	ASA_P5G082
		ascU	-	-	ASA_P5G083
		ascV	-	-	ASA_P5G070
		ascX	-	-	ASA_P5G072
		ascY	-	-	ASA_P5G071
		ati1	-	-	ASA_P5G046
		ati2	-	-	ASA_P5G045
		exsA	-	-	ASA_P5G060
		exsB	-	-	ASA_P5G061
		exsC	-	-	ASA_P5G063
		exsD	-	-	ASA_P5G059
		exsE	-	-	ASA_P5G062
		sycH	-	-	ASA_P5G008
		sycO	-	-	ASA_P5G097
		sycX	-	-	ASA_P5G085
	T6SS	Undetermined	-	ASA_2456	-
		atsA	-	-	-
		atsB	-	-	-
		atsC	-	-	-
		atsD	-	ASA_0454	-
		atsG	-	ASA_2468	-
		atsH	-	ASA_2467	-
		atsI	-	ASA_2466	-
		atsJ	-	ASA_2465	-
		atsK	-	ASA_2464	-
		atsL	-	ASA_2463	-
		atsP	-	ASA_2459	-
		atsQ	-	-	-
		atsS	-	ASA_2457	-
		clpV1	-	ASA_2461	-
		dotU	-	ASA_2462	-
		hcp1	HED66_RS07350; HED66_RS10785	-	-
		hcp	-	-	-
		vasH	-	ASA_2460	-
		vasK/atsR	-	-	-
		vgrG1	HED66_RS10775	-	-
		vgrG2	-	-	-
		vgrG3	HED66_RS07345	-	-
		vipA	-	ASA_2470	-
		vipB	-	-	-
Toxin	Aerolysin AerA/Cytotoxic enterotoxin Act	aerA/act	HED66_RS17980	ASA_3906	-
	Extracellular hemolysin AHH1	ahh1	HED66_RS08890	ASA_2854	-
	Heat-stable cytotonic enterotoxin	ast	HED66_RS19790	-	-
	Hemolysin HlyA	hlyA	HED66_RS02480	ASA_1523	-
	Hemolysin III	Undetermined	HED66_RS20240	ASA_0824	-
	The repeat in toxin (RTX)	rtxA	HED66_RS01560	-	-
		rtxB	HED66_RS01545	-	-
		rtxC	HED66_RS01555	-	-
		rtxD	HED66_RS01540	-	-
		rtxE	HED66_RS01535	-	-
		rtxH	HED66_RS01550	-	-
	Thermostable hemolysin (TH)	Undetermined	HED66_RS00390	ASA_1096	-
	Exotoxin A (ETA)(Pseudomonas)	toxA	HED66_RS08335	-	-
Glycosylation system	O-linked flagellar glycosylation(Campylobacter)	neuB2	HED66_RS02105	-	-
Immune evasion	Capsule(Acinetobacter)		HED66_RS02075; HED66_RS02080; HED66_RS02115	-	-
	Exopolysaccharide(Haemophilus)	galU	HED66_RS08020	-	-
	Table saved from VFDB (http://www.mgc.ac.cn/VFs/) [Fri Oct 13 07:16:40 2023]

## Sheet: O23A
Oct_12-4660169999
VFclass	Virulence factors	Related genes	O23A(Prediction)	A.salmonicida subsp. salmonicida A449
			draft (draft)	chromosome (NC_009348)	5 (NC_009350)
Adherence	Flp type IV pili	flp1	O23A_p2123	ASA_2915	-
		flpA	O23A_p2122	ASA_2914	-
		flpB	O23A_p2121	ASA_2913*	-
		flpC	O23A_p2120	ASA_2912	-
		flpD	O23A_p2119	ASA_2911	-
		flpE	O23A_p2118	ASA_2910	-
		flpF	O23A_p2117	ASA_2909	-
		flpG	O23A_p2116	ASA_2908*	-
		flpH	O23A_p2115	ASA_2907	-
		flpI	O23A_p2114	ASA_2906*	-
		flpJ	O23A_p2113	ASA_2905	-
		flpK	O23A_p2112	ASA_2904	-
		flpL	O23A_p2111	ASA_2903	-
	Lateral flagella	flgC	-	ASA_0364	-
		flgE	-	ASA_0366	-
		flgI	-	ASA_0370	-
		flgJ	-	ASA_0371	-
		fliF	-	ASA_0355	-
		fliG	-	ASA_0356	-
		fliP	-	ASA_0348	-
		lafB	-	ASA_0379	-
		lafC	-	ASA_0380	-
		lafE	-	ASA_0382	-
		lafF	-	ASA_0383	-
		lafK	-	ASA_0353	-
		lafS	-	ASA_0384	-
		lafT	-	ASA_0385	-
		lafU	-	ASA_0386	-
		lafX	-	ASA_0381	-
		lfgA	-	ASA_0362	-
		lfgB	-	ASA_0363	-
		lfgF	-	ASA_0367	-
		lfgG	-	ASA_0368	-
		lfgH	-	ASA_0369	-
		lfgK	-	ASA_0372	-
		lfgL	-	ASA_0373	-
		lfgM	-	ASA_0361	-
		lfgN	-	ASA_0360	-
		lfhA	-	ASA_0352	-
		lfhB	-	ASA_0351	-
		lfiE	-	ASA_0354	-
		lfiH	-	ASA_0357	-
		lfiI	-	ASA_0358	-
		lfiJ	-	ASA_0359	-
		lfiM	-	ASA_0346	-
		lfiN	-	ASA_0347	-
		lfiQ	-	ASA_0349	-
		lfiR	-	ASA_0350	-
		maf-5	-	ASA_0374	-
	Mannose-sensitive hemagglutinin (Msh) pilus	mshA	O23A_p4060	-	-
		mshB	O23A_p4059	-	-
		mshC	O23A_p4061	-	-
		mshD	O23A_p4062	ASA_3941	-
		mshE	O23A_p4056	-	-
		mshF	O23A_p4058	-	-
		mshG	O23A_p4057	-	-
		mshI1	O23A_p4050	ASA_3946	-
		mshI	O23A_p4049	ASA_3947	-
		mshJ	O23A_p4051	ASA_3945	-
		mshK	O23A_p4052	ASA_3944	-
		mshL	O23A_p4053	ASA_3943	-
		mshM	O23A_p4054	ASA_3942	-
		mshN	O23A_p4055	-	-
		mshO	O23A_p4063	ASA_3940	-
		mshP	O23A_p4064	ASA_3939	-
		mshQ	O23A_p4065	ASA_3938	-
	Polar flagella	Undetermined	O23A_p0580	ASA_1361	-
		Undetermined	O23A_p3842	ASA_0151	-
		cheA-2	O23A_p0576	ASA_1357	-
		cheB-2	O23A_p0577	ASA_1358	-
		cheR-3	O23A_p0702	ASA_1488	-
		cheV	O23A_p0701	ASA_1487	-
		cheW	O23A_p0581	ASA_1362	-
		cheY	O23A_p0574	ASA_1355	-
		cheZ	O23A_p0575	ASA_1356	-
		flaA	O23A_p1860	ASA_2662	-
		flaB	O23A_p1859	ASA_2661	-
		flaG	O23A_p1858	ASA_2660	-
		flaH	O23A_p1857	ASA_2659	-
		flaJ	O23A_p1856	ASA_2658	-
		flgA	O23A_p0700	ASA_1486	-
		flgB	O23A_p0703	ASA_1489	-
		flgC	O23A_p0704	ASA_1490	-
		flgD	O23A_p0705	ASA_1491	-
		flgE	O23A_p0706	ASA_1492	-
		flgF	O23A_p0707	ASA_1493	-
		flgG	O23A_p0708	ASA_1494	-
		flgH	O23A_p0709	ASA_1495	-
		flgI	O23A_p0710	ASA_1496	-
		flgJ	O23A_p0711	ASA_1497	-
		flgK	O23A_p0712	ASA_1498	-
		flgL	O23A_p0713	ASA_1499*	-
		flgM	O23A_p0699	ASA_1485	-
		flgN	O23A_p0698	ASA_1484	-
		flhA	O23A_p0570	ASA_1351	-
		flhB	O23A_p0569	ASA_1350	-
		flhF	O23A_p0571	ASA_1352	-
		flhG	O23A_p0572	ASA_1353	-
		fliA	O23A_p0573	ASA_1354	-
		fliE	O23A_p0555	ASA_1336	-
		fliF	O23A_p0556	ASA_1337	-
		fliG	O23A_p0557	ASA_1338	-
		fliH	O23A_p0558	ASA_1339	-
		fliI	O23A_p0559	ASA_1340	-
		fliJ	O23A_p0560	ASA_1341	-
		fliK	O23A_p0561	ASA_1342	-
		fliL	O23A_p0562	ASA_1343	-
		fliM	O23A_p0563	ASA_1344	-
		fliN	O23A_p0564	ASA_1345	-
		fliO	O23A_p0565	ASA_1346	-
		fliP	O23A_p0566	ASA_1347	-
		fliQ	O23A_p0567	ASA_1348	-
		fliR	O23A_p0568	ASA_1349	-
		flmD	O23A_p3840	ASA_0149	-
		flmH	O23A_p3844	ASA_0153	-
		flrA	O23A_p0719	ASA_1505*	-
		flrB	O23A_p0720	ASA_1506	-
		flrC	O23A_p0721	ASA_1507	-
		maf-1	O23A_p1854	-	-
		maf-2	O23A_p3838	ASA_0147	-
		motX	O23A_p2981	ASA_0660	-
		motY	O23A_p0956	ASA_2493	-
		nueA	O23A_p3841	ASA_0150	-
		nueB	O23A_p3839	ASA_0148	-
		pomA2	O23A_p0168	ASA_0993	-
		pomA	O23A_p0578	ASA_1359	-
		pomB2	O23A_p0169; O23A_p1025	ASA_1737	-
		pomB	O23A_p0579	ASA_1360	-
	Tap type IV pili	tapA	O23A_p3219	ASA_0414	-
		tapB	O23A_p3220	ASA_0413	-
		tapC	O23A_p3221	ASA_0412*	-
		tapD	O23A_p3222	ASA_0411	-
		tapF	O23A_p1800	ASA_2601*	-
		tapM	O23A_p0292	ASA_1120	-
		tapN	O23A_p0293	ASA_1121	-
		tapO	O23A_p0294	ASA_1122	-
		tapP	O23A_p0295	ASA_1123	-
		tapQ	O23A_p0296	ASA_1124	-
		tapT	O23A_p4322	ASA_3632	-
		tapU	O23A_p4321	ASA_3633	-
		tapV	O23A_p0921	ASA_2532	-
		tapW	O23A_p0855	ASA_1634	-
		tapY1	O23A_p2907	ASA_0692	-
		tapY2	-	-	-
		tppA	O23A_p2911	ASA_0688	-
		tppB	O23A_p2910	ASA_0689	-
		tppC	O23A_p2909	ASA_0690	-
		tppD	O23A_p2908	ASA_0691	-
		tppE	O23A_p2905	ASA_0693	-
		tppF	O23A_p4292	ASA_3659	-
	Type I fimbriae	fimA	O23A_p4183	ASA_3725	-
		fimC	O23A_p4185	ASA_3727	-
		fimD	O23A_p4186	ASA_3728	-
		fimE	O23A_p4187	ASA_3729	-
		fimF	O23A_p4188	ASA_3730	-
Secretion system	T2SS	exeA	O23A_p3136	ASA_0515	-
		exeB	O23A_p3137	ASA_0514	-
		exeC	O23A_p4235	ASA_3774	-
		exeD	O23A_p4236	ASA_3775	-
		exeE	O23A_p4237	ASA_3776	-
		exeF	O23A_p4238	ASA_3777	-
		exeG	O23A_p4239	ASA_3778	-
		exeH	O23A_p4240	ASA_3779	-
		exeI	O23A_p4241	ASA_3780	-
		exeJ	O23A_p4242	ASA_3781	-
		exeK	O23A_p4245	ASA_3782	-
		exeL	O23A_p4246	ASA_3783	-
		exeM	O23A_p4247	ASA_3784	-
		exeN	O23A_p4248	ASA_3785	-
		tapD	-	ASA_0411	-
	T3SS	acr1	-	-	ASA_P5G074
		acr2	-	-	ASA_P5G073
		acrG	-	-	ASA_P5G068
		acrH	-	-	ASA_P5G066
		acrR	-	-	ASA_P5G069
		acrV	-	-	ASA_P5G067
		aexT	-	ASA_4266	-
		aopB	-	-	ASA_P5G065
		aopD	-	-	ASA_P5G064
		aopH	-	-	ASA_P5G009
		aopN	-	-	ASA_P5G075
		aopO	-	-	ASA_P5G098
		aopX	-	-	ASA_P5G084*
		ascB	-	-	ASA_P5G058
		ascC	-	-	ASA_P5G057
		ascD	-	-	ASA_P5G056
		ascE	-	-	ASA_P5G055
		ascF	-	-	ASA_P5G054
		ascG	-	-	ASA_P5G053
		ascH	-	-	ASA_P5G052
		ascI	-	-	ASA_P5G051
		ascJ	-	-	ASA_P5G050
		ascK	-	-	ASA_P5G049
		ascL	-	-	ASA_P5G048
		ascN	-	-	ASA_P5G076
		ascO	-	-	ASA_P5G077
		ascP	-	-	ASA_P5G078
		ascQ	-	-	ASA_P5G079
		ascR	-	-	ASA_P5G080
		ascS	-	-	ASA_P5G081
		ascT	-	-	ASA_P5G082
		ascU	-	-	ASA_P5G083
		ascV	-	-	ASA_P5G070
		ascX	-	-	ASA_P5G072
		ascY	-	-	ASA_P5G071
		ati1	-	-	ASA_P5G046
		ati2	-	-	ASA_P5G045
		exsA	-	-	ASA_P5G060
		exsB	-	-	ASA_P5G061
		exsC	-	-	ASA_P5G063
		exsD	-	-	ASA_P5G059
		exsE	-	-	ASA_P5G062
		sycH	-	-	ASA_P5G008
		sycO	-	-	ASA_P5G097
		sycX	-	-	ASA_P5G085
	T6SS	Undetermined	O23A_p0477; O23A_p1726; O23A_p2506	ASA_2456	-
		atsA	O23A_p1747	-	-
		atsB	O23A_p1746	-	-
		atsC	O23A_p1745	-	-
		atsD	O23A_p1743	ASA_0454	-
		atsG	O23A_p1739	ASA_2468	-
		atsH	O23A_p1738	ASA_2467	-
		atsI	O23A_p1737	ASA_2466	-
		atsJ	O23A_p1736	ASA_2465	-
		atsK	O23A_p1735	ASA_2464	-
		atsL	O23A_p1734	ASA_2463	-
		atsP	O23A_p1730	ASA_2459	-
		atsQ	O23A_p1729	-	-
		atsS	O23A_p1727	ASA_2457	-
		clpV1	O23A_p1732	ASA_2461	-
		dotU	O23A_p1733	ASA_2462	-
		hcp1	O23A_p0478; O23A_p1749; O23A_p2507	-	-
		hcp	-	-	-
		vasH	O23A_p1731	ASA_2460	-
		vasK/atsR	O23A_p1728	-	-
		vgrG1	O23A_p2505	-	-
		vgrG2	O23A_p1748	-	-
		vgrG3	O23A_p0476; O23A_p1725	-	-
		vipA	O23A_p1741	ASA_2470	-
		vipB	O23A_p1740	-	-
Toxin	Aerolysin AerA/Cytotoxic enterotoxin Act	aerA/act	O23A_p4097	ASA_3906	-
	Extracellular hemolysin AHH1	ahh1	O23A_p2059	ASA_2854	-
	Heat-stable cytotonic enterotoxin	ast	-	-	-
	Hemolysin HlyA	hlyA	O23A_p0738	ASA_1523	-
	Hemolysin III	Undetermined	O23A_p4544	ASA_0824	-
	The repeat in toxin (RTX)	rtxA	O23A_p0534	-	-
		rtxB	O23A_p0531	-	-
		rtxC	O23A_p0533	-	-
		rtxD	O23A_p0530	-	-
		rtxE	O23A_p0529	-	-
		rtxH	O23A_p0532	-	-
	Thermostable hemolysin (TH)	Undetermined	O23A_p0267	ASA_1096	-
Antiphagocytosis	Capsular polysaccharide(Vibrio)	rmlC	O23A_p0672	-	-
		wbfY	O23A_p0669	-	-
		wcaJ	O23A_p0666	-	-
Fimbrial adherence determinants	Stf(Salmonella)	stfC	O23A_p3577	-	-
		stfD	O23A_p3576	-	-
Immune evasion	Capsule(Acinetobacter)		O23A_p0654; O23A_p0655; O23A_p0658; O23A_p0668	-	-
	Table saved from VFDB (http://www.mgc.ac.cn/VFs/) [Fri Oct 13 07:12:19 2023]

## Sheet: A527
Oct_12-4128778186
VFclass	Virulence factors	Related genes	A527(Prediction)	A.salmonicida subsp. salmonicida A449
			draft (draft)	chromosome (NC_009348)	5 (NC_009350)
Adherence	Flp type IV pili	flp1	CHQ57_06845	ASA_2915	-
		flpA	CHQ57_06850	ASA_2914	-
		flpB	CHQ57_06855	ASA_2913*	-
		flpC	CHQ57_06860	ASA_2912	-
		flpD	CHQ57_06865	ASA_2911	-
		flpE	CHQ57_06870	ASA_2910	-
		flpF	-	ASA_2909	-
		flpG	CHQ57_06880	ASA_2908*	-
		flpH	CHQ57_06885	ASA_2907	-
		flpI	CHQ57_06890	ASA_2906*	-
		flpJ	CHQ57_06895	ASA_2905	-
		flpK	CHQ57_06900	ASA_2904	-
		flpL	CHQ57_06905	ASA_2903	-
	Lateral flagella	flgC	-	ASA_0364	-
		flgE	-	ASA_0366	-
		flgI	-	ASA_0370	-
		flgJ	-	ASA_0371	-
		fliF	-	ASA_0355	-
		fliG	-	ASA_0356	-
		fliP	-	ASA_0348	-
		lafB	-	ASA_0379	-
		lafC	-	ASA_0380	-
		lafE	-	ASA_0382	-
		lafF	-	ASA_0383	-
		lafK	-	ASA_0353	-
		lafS	-	ASA_0384	-
		lafT	-	ASA_0385	-
		lafU	-	ASA_0386	-
		lafX	-	ASA_0381	-
		lfgA	-	ASA_0362	-
		lfgB	-	ASA_0363	-
		lfgF	-	ASA_0367	-
		lfgG	-	ASA_0368	-
		lfgH	-	ASA_0369	-
		lfgK	-	ASA_0372	-
		lfgL	-	ASA_0373	-
		lfgM	-	ASA_0361	-
		lfgN	-	ASA_0360	-
		lfhA	-	ASA_0352	-
		lfhB	-	ASA_0351	-
		lfiE	-	ASA_0354	-
		lfiH	-	ASA_0357	-
		lfiI	-	ASA_0358	-
		lfiJ	-	ASA_0359	-
		lfiM	-	ASA_0346	-
		lfiN	-	ASA_0347	-
		lfiQ	-	ASA_0349	-
		lfiR	-	ASA_0350	-
		maf-5	-	ASA_0374	-
	Mannose-sensitive hemagglutinin (Msh) pilus	mshA	CHQ57_01920	-	-
		mshB	CHQ57_01915	-	-
		mshC	CHQ57_01925	-	-
		mshD	CHQ57_01930	ASA_3941	-
		mshE	CHQ57_01900	-	-
		mshF	CHQ57_01910	-	-
		mshG	CHQ57_01905	-	-
		mshI1	CHQ57_01870	ASA_3946	-
		mshI	CHQ57_01865	ASA_3947	-
		mshJ	CHQ57_01875	ASA_3945	-
		mshK	CHQ57_01880	ASA_3944	-
		mshL	CHQ57_01885	ASA_3943	-
		mshM	CHQ57_01890	ASA_3942	-
		mshN	CHQ57_01895	-	-
		mshO	CHQ57_01935	ASA_3940	-
		mshP	CHQ57_01940	ASA_3939	-
		mshQ	CHQ57_01945	ASA_3938	-
	Polar flagella	Undetermined	CHQ57_14710	ASA_1361	-
		Undetermined	-	ASA_0151	-
		cheA-2	CHQ57_14730	ASA_1357	-
		cheB-2	CHQ57_14725	ASA_1358	-
		cheR-3	CHQ57_14085	ASA_1488	-
		cheV	CHQ57_14090	ASA_1487	-
		cheW	CHQ57_14705	ASA_1362	-
		cheY	CHQ57_14740	ASA_1355	-
		cheZ	CHQ57_14735	ASA_1356	-
		flaA	-	ASA_2662	-
		flaB	CHQ57_08085; CHQ57_08090	ASA_2661	-
		flaG	-	ASA_2660	-
		flaH	CHQ57_08100	ASA_2659	-
		flaJ	CHQ57_08105	ASA_2658	-
		flgA	CHQ57_14095	ASA_1486	-
		flgB	CHQ57_14080	ASA_1489	-
		flgC	CHQ57_14075	ASA_1490	-
		flgD	CHQ57_14070	ASA_1491	-
		flgE	CHQ57_14065	ASA_1492	-
		flgF	CHQ57_14060	ASA_1493	-
		flgG	CHQ57_14055	ASA_1494	-
		flgH	CHQ57_14050	ASA_1495	-
		flgI	CHQ57_14045	ASA_1496	-
		flgJ	CHQ57_14040	ASA_1497	-
		flgK	CHQ57_14035	ASA_1498	-
		flgL	-	ASA_1499*	-
		flgM	CHQ57_14100	ASA_1485	-
		flgN	CHQ57_14105	ASA_1484	-
		flhA	CHQ57_14760	ASA_1351	-
		flhB	CHQ57_14765	ASA_1350	-
		flhF	CHQ57_14755	ASA_1352	-
		flhG	CHQ57_14750	ASA_1353	-
		fliA	CHQ57_14745	ASA_1354	-
		fliE	CHQ57_14835	ASA_1336	-
		fliF	CHQ57_14830	ASA_1337	-
		fliG	CHQ57_14825	ASA_1338	-
		fliH	CHQ57_14820	ASA_1339	-
		fliI	CHQ57_14815	ASA_1340	-
		fliJ	CHQ57_14810	ASA_1341	-
		fliK	-	ASA_1342	-
		fliL	CHQ57_14800	ASA_1343	-
		fliM	CHQ57_14795	ASA_1344	-
		fliN	CHQ57_14790	ASA_1345	-
		fliO	CHQ57_14785	ASA_1346	-
		fliP	CHQ57_14780	ASA_1347	-
		fliQ	CHQ57_14775	ASA_1348	-
		fliR	CHQ57_14770	ASA_1349	-
		flmD	-	ASA_0149	-
		flmH	-	ASA_0153	-
		flrA	CHQ57_14000	ASA_1505*	-
		flrB	CHQ57_13995	ASA_1506	-
		flrC	CHQ57_13990	ASA_1507	-
		maf-1	CHQ57_08115	-	-
		maf-2	-	ASA_0147	-
		motX	CHQ57_03115	ASA_0660	-
		motY	CHQ57_08980	ASA_2493	-
		nueA	-	ASA_0150	-
		nueB	CHQ57_08130	ASA_0148	-
		pomA2	CHQ57_16585	ASA_0993	-
		pomA	CHQ57_14720	ASA_1359	-
		pomB2	CHQ57_16580	ASA_1737	-
		pomB	CHQ57_14715	ASA_1360	-
	Tap type IV pili	tapA	-	ASA_0414	-
		tapB	CHQ57_20185	ASA_0413	-
		tapC	CHQ57_20190	ASA_0412*	-
		tapD	CHQ57_20195	ASA_0411	-
		tapF	CHQ57_13475	ASA_2601*	-
		tapM	CHQ57_16015	ASA_1120	-
		tapN	CHQ57_16010	ASA_1121	-
		tapO	CHQ57_16005	ASA_1122	-
		tapP	CHQ57_16000	ASA_1123	-
		tapQ	CHQ57_15995	ASA_1124	-
		tapT	CHQ57_18930	ASA_3632	-
		tapU	CHQ57_18935	ASA_3633	-
		tapV	CHQ57_08775	ASA_2532	-
		tapW	CHQ57_08480	ASA_1634	-
		tapY1	CHQ57_03285	ASA_0692	-
		tapY2	-	-	-
		tppA	CHQ57_03265	ASA_0688	-
		tppB	CHQ57_03270	ASA_0689	-
		tppC	CHQ57_03275	ASA_0690	-
		tppD	CHQ57_03280	ASA_0691	-
		tppE	CHQ57_03295	ASA_0693	-
		tppF	CHQ57_19065	ASA_3659	-
	Type I fimbriae	fimA	CHQ57_19625	ASA_3725	-
		fimC	CHQ57_19615	ASA_3727	-
		fimD	CHQ57_19610	ASA_3728	-
		fimE	CHQ57_19605	ASA_3729	-
		fimF	CHQ57_19600	ASA_3730	-
Secretion system	T2SS	exeA	CHQ57_19765	ASA_0515	-
		exeB	CHQ57_19770	ASA_0514	-
		exeC	CHQ57_19375	ASA_3774	-
		exeD	CHQ57_19370	ASA_3775	-
		exeE	CHQ57_19365	ASA_3776	-
		exeF	CHQ57_19360	ASA_3777	-
		exeG	CHQ57_19355	ASA_3778	-
		exeH	CHQ57_19350	ASA_3779	-
		exeI	CHQ57_19345	ASA_3780	-
		exeJ	CHQ57_19340	ASA_3781	-
		exeK	CHQ57_19335	ASA_3782	-
		exeL	CHQ57_19330	ASA_3783	-
		exeM	CHQ57_19325	ASA_3784	-
		exeN	CHQ57_19320	ASA_3785	-
		tapD	-	ASA_0411	-
	T3SS	acr1	-	-	ASA_P5G074
		acr2	-	-	ASA_P5G073
		acrG	-	-	ASA_P5G068
		acrH	-	-	ASA_P5G066
		acrR	-	-	ASA_P5G069
		acrV	-	-	ASA_P5G067
		aexT	-	ASA_4266	-
		aopB	-	-	ASA_P5G065
		aopD	-	-	ASA_P5G064
		aopH	-	-	ASA_P5G009
		aopN	-	-	ASA_P5G075
		aopO	-	-	ASA_P5G098
		aopX	-	-	ASA_P5G084*
		ascB	-	-	ASA_P5G058
		ascC	-	-	ASA_P5G057
		ascD	-	-	ASA_P5G056
		ascE	-	-	ASA_P5G055
		ascF	-	-	ASA_P5G054
		ascG	-	-	ASA_P5G053
		ascH	-	-	ASA_P5G052
		ascI	-	-	ASA_P5G051
		ascJ	-	-	ASA_P5G050
		ascK	-	-	ASA_P5G049
		ascL	-	-	ASA_P5G048
		ascN	-	-	ASA_P5G076
		ascO	-	-	ASA_P5G077
		ascP	-	-	ASA_P5G078
		ascQ	-	-	ASA_P5G079
		ascR	-	-	ASA_P5G080
		ascS	-	-	ASA_P5G081
		ascT	-	-	ASA_P5G082
		ascU	-	-	ASA_P5G083
		ascV	-	-	ASA_P5G070
		ascX	-	-	ASA_P5G072
		ascY	-	-	ASA_P5G071
		ati1	-	-	ASA_P5G046
		ati2	-	-	ASA_P5G045
		exsA	-	-	ASA_P5G060
		exsB	-	-	ASA_P5G061
		exsC	-	-	ASA_P5G063
		exsD	-	-	ASA_P5G059
		exsE	-	-	ASA_P5G062
		sycH	-	-	ASA_P5G008
		sycO	-	-	ASA_P5G097
		sycX	-	-	ASA_P5G085
	T6SS	Undetermined	-	ASA_2456	-
		atsA	-	-	-
		atsB	-	-	-
		atsC	-	-	-
		atsD	-	ASA_0454	-
		atsG	-	ASA_2468	-
		atsH	-	ASA_2467	-
		atsI	-	ASA_2466	-
		atsJ	-	ASA_2465	-
		atsK	-	ASA_2464	-
		atsL	-	ASA_2463	-
		atsP	-	ASA_2459	-
		atsQ	-	-	-
		atsS	-	ASA_2457	-
		clpV1	-	ASA_2461	-
		dotU	-	ASA_2462	-
		hcp1	-	-	-
		hcp	-	-	-
		vasH	-	ASA_2460	-
		vasK/atsR	-	-	-
		vgrG1	-	-	-
		vgrG2	-	-	-
		vgrG3	-	-	-
		vipA	-	ASA_2470	-
		vipB	-	-	-
Toxin	Aerolysin AerA/Cytotoxic enterotoxin Act	aerA/act	CHQ57_02100	ASA_3906	-
	Extracellular hemolysin AHH1	ahh1	CHQ57_07150	ASA_2854	-
	Heat-stable cytotonic enterotoxin	ast	-	-	-
	Hemolysin HlyA	hlyA	CHQ57_13915	ASA_1523	-
	Hemolysin III	Undetermined	CHQ57_17505	ASA_0824	-
	The repeat in toxin (RTX)	rtxA	CHQ57_14960	-	-
		rtxB	CHQ57_14975	-	-
		rtxC	CHQ57_14965	-	-
		rtxD	CHQ57_14980	-	-
		rtxE	CHQ57_14985	-	-
		rtxH	CHQ57_14970	-	-
	Thermostable hemolysin (TH)	Undetermined	CHQ57_16120	ASA_1096	-
	Exotoxin A (ETA)(Pseudomonas)	toxA	CHQ57_07735	-	-
Immune evasion	Capsule(Acinetobacter)		CHQ57_08160	-	-
Others	O-antigen(Yersinia)		CHQ57_14260	-	-
	Table saved from VFDB (http://www.mgc.ac.cn/VFs/) [Fri Oct 13 07:18:48 2023]

## Sheet: AS1
Oct_12-8723756508
VFclass	Virulence factors	Related genes	AS1(Prediction)	A.salmonicida subsp. salmonicida A449
			draft (draft)	chromosome (NC_009348)	5 (NC_009350)
Adherence	Flp type IV pili	flp1	ONZ57_08260	ASA_2915	-
		flpA	ONZ57_08265	ASA_2914	-
		flpB	ONZ57_08270	ASA_2913*	-
		flpC	ONZ57_08275	ASA_2912	-
		flpD	-	ASA_2911	-
		flpE	ONZ57_08285	ASA_2910	-
		flpF	ONZ57_08290	ASA_2909	-
		flpG	ONZ57_08295	ASA_2908*	-
		flpH	ONZ57_08300	ASA_2907	-
		flpI	-	ASA_2906*	-
		flpJ	ONZ57_08310	ASA_2905	-
		flpK	ONZ57_08315	ASA_2904	-
		flpL	ONZ57_08320	ASA_2903	-
	Lateral flagella	flgC	ONZ57_20210	ASA_0364	-
		flgE	ONZ57_20200	ASA_0366	-
		flgI	ONZ57_20180	ASA_0370	-
		flgJ	ONZ57_20175	ASA_0371	-
		fliF	ONZ57_20255	ASA_0355	-
		fliG	ONZ57_20250	ASA_0356	-
		fliP	ONZ57_01685	ASA_0348	-
		lafB	ONZ57_20135	ASA_0379	-
		lafC	ONZ57_20130	ASA_0380	-
		lafE	ONZ57_20120	ASA_0382	-
		lafF	ONZ57_20115	ASA_0383	-
		lafK	ONZ57_20265	ASA_0353	-
		lafS	ONZ57_20110	ASA_0384	-
		lafT	ONZ57_20105	ASA_0385	-
		lafU	ONZ57_20100	ASA_0386	-
		lafX	ONZ57_20125	ASA_0381	-
		lfgA	ONZ57_20220	ASA_0362	-
		lfgB	ONZ57_20215	ASA_0363	-
		lfgF	ONZ57_20195	ASA_0367	-
		lfgG	ONZ57_20190	ASA_0368	-
		lfgH	ONZ57_20185	ASA_0369	-
		lfgK	ONZ57_20170	ASA_0372	-
		lfgL	ONZ57_20165	ASA_0373	-
		lfgM	ONZ57_20225	ASA_0361	-
		lfgN	ONZ57_20230	ASA_0360	-
		lfhA	-	ASA_0352	-
		lfhB	ONZ57_01700	ASA_0351	-
		lfiE	ONZ57_20260	ASA_0354	-
		lfiH	ONZ57_20245	ASA_0357	-
		lfiI	ONZ57_20240	ASA_0358	-
		lfiJ	ONZ57_20235	ASA_0359	-
		lfiM	-	ASA_0346	-
		lfiN	ONZ57_01680	ASA_0347	-
		lfiQ	ONZ57_01690	ASA_0349	-
		lfiR	ONZ57_01695	ASA_0350	-
		maf-5	ONZ57_20160	ASA_0374	-
	Mannose-sensitive hemagglutinin (Msh) pilus	mshA	-	-	-
		mshB	-	-	-
		mshC	-	-	-
		mshD	ONZ57_01970	ASA_3941	-
		mshE	-	-	-
		mshF	-	-	-
		mshG	-	-	-
		mshI1	ONZ57_01945	ASA_3946	-
		mshI	ONZ57_01940	ASA_3947	-
		mshJ	ONZ57_01950	ASA_3945	-
		mshK	ONZ57_01955	ASA_3944	-
		mshL	ONZ57_01960	ASA_3943	-
		mshM	ONZ57_01965	ASA_3942	-
		mshN	-	-	-
		mshO	ONZ57_01975	ASA_3940	-
		mshP	ONZ57_01980	ASA_3939	-
		mshQ	ONZ57_01985	ASA_3938	-
	Polar flagella	Undetermined	ONZ57_07645	ASA_1361	-
		Undetermined	ONZ57_21325	ASA_0151	-
		cheA-2	ONZ57_07625	ASA_1357	-
		cheB-2	ONZ57_07630	ASA_1358	-
		cheR-3	ONZ57_15690	ASA_1488	-
		cheV	ONZ57_15695	ASA_1487	-
		cheW	ONZ57_07650	ASA_1362	-
		cheY	ONZ57_08905	ASA_1355	-
		cheZ	ONZ57_08910	ASA_1356	-
		flaA	ONZ57_09890	ASA_2662	-
		flaB	-	ASA_2661	-
		flaG	ONZ57_09900	ASA_2660	-
		flaH	ONZ57_09905	ASA_2659	-
		flaJ	ONZ57_09910	ASA_2658	-
		flgA	ONZ57_15700	ASA_1486	-
		flgB	ONZ57_15685	ASA_1489	-
		flgC	ONZ57_15680	ASA_1490	-
		flgD	ONZ57_15675	ASA_1491	-
		flgE	ONZ57_15670	ASA_1492	-
		flgF	ONZ57_15665	ASA_1493	-
		flgG	ONZ57_15660	ASA_1494	-
		flgH	ONZ57_15655	ASA_1495	-
		flgI	-	ASA_1496	-
		flgJ	ONZ57_15645	ASA_1497	-
		flgK	-	ASA_1498	-
		flgL	-	ASA_1499*	-
		flgM	ONZ57_15705	ASA_1485	-
		flgN	ONZ57_15710	ASA_1484	-
		flhA	ONZ57_08885	ASA_1351	-
		flhB	ONZ57_08880	ASA_1350	-
		flhF	ONZ57_08890	ASA_1352	-
		flhG	ONZ57_08895	ASA_1353	-
		fliA	ONZ57_08900	ASA_1354	-
		fliE	-	ASA_1336	-
		fliF	-	ASA_1337	-
		fliG	-	ASA_1338	-
		fliH	-	ASA_1339	-
		fliI	-	ASA_1340	-
		fliJ	-	ASA_1341	-
		fliK	ONZ57_08840	ASA_1342	-
		fliL	ONZ57_08845	ASA_1343	-
		fliM	ONZ57_08850	ASA_1344	-
		fliN	ONZ57_08855	ASA_1345	-
		fliO	ONZ57_08860	ASA_1346	-
		fliP	ONZ57_08865	ASA_1347	-
		fliQ	ONZ57_08870	ASA_1348	-
		fliR	ONZ57_08875	ASA_1349	-
		flmD	ONZ57_21335	ASA_0149	-
		flmH	ONZ57_21315	ASA_0153	-
		flrA	ONZ57_15595	ASA_1505*	-
		flrB	ONZ57_15590	ASA_1506	-
		flrC	ONZ57_15585	ASA_1507	-
		maf-1	-	-	-
		maf-2	ONZ57_21345	ASA_0147	-
		motX	ONZ57_18660	ASA_0660	-
		motY	ONZ57_14490	ASA_2493	-
		nueA	ONZ57_21330	ASA_0150	-
		nueB	ONZ57_21340	ASA_0148	-
		pomA2	ONZ57_04155	ASA_0993	-
		pomA	ONZ57_07635	ASA_1359	-
		pomB2	ONZ57_04160; ONZ57_10670	ASA_1737	-
		pomB	ONZ57_07640	ASA_1360	-
	Tap type IV pili	tapA	-	ASA_0414	-
		tapB	ONZ57_19965	ASA_0413	-
		tapC	-	ASA_0412*	-
		tapD	ONZ57_19975	ASA_0411	-
		tapF	ONZ57_10185	ASA_2601*	-
		tapM	ONZ57_03215	ASA_1120	-
		tapN	-	ASA_1121	-
		tapO	-	ASA_1122	-
		tapP	ONZ57_03200	ASA_1123	-
		tapQ	-	ASA_1124	-
		tapT	ONZ57_02315	ASA_3632	-
		tapU	ONZ57_02310	ASA_3633	-
		tapV	ONZ57_14695	ASA_2532	-
		tapW	ONZ57_15195	ASA_1634	-
		tapY1	ONZ57_18505	ASA_0692	-
		tapY2	-	-	-
		tppA	ONZ57_18525	ASA_0688	-
		tppB	ONZ57_18520	ASA_0689	-
		tppC	ONZ57_18515	ASA_0690	-
		tppD	ONZ57_18510	ASA_0691	-
		tppE	ONZ57_18495	ASA_0693	-
		tppF	ONZ57_02175	ASA_3659	-
	Type I fimbriae	fimA	-	ASA_3725	-
		fimC	ONZ57_05565	ASA_3727	-
		fimD	-	ASA_3728	-
		fimE	-	ASA_3729	-
		fimF	-	ASA_3730	-
Secretion system	T2SS	exeA	ONZ57_19425	ASA_0515	-
		exeB	ONZ57_19430	ASA_0514	-
		exeC	ONZ57_05310	ASA_3774	-
		exeD	ONZ57_05305	ASA_3775	-
		exeE	ONZ57_05300	ASA_3776	-
		exeF	ONZ57_05295	ASA_3777	-
		exeG	ONZ57_05290	ASA_3778	-
		exeH	ONZ57_05285	ASA_3779	-
		exeI	ONZ57_05280	ASA_3780	-
		exeJ	ONZ57_05275	ASA_3781	-
		exeK	ONZ57_05270	ASA_3782	-
		exeL	ONZ57_05265	ASA_3783	-
		exeM	ONZ57_05260	ASA_3784	-
		exeN	ONZ57_05255	ASA_3785	-
		tapD	-	ASA_0411	-
	T3SS	acr1	ONZ57_22425	-	ASA_P5G074
		acr2	ONZ57_22430	-	ASA_P5G073
		acrG	ONZ57_22455	-	ASA_P5G068
		acrH	ONZ57_22465	-	ASA_P5G066
		acrR	ONZ57_22450	-	ASA_P5G069
		acrV	ONZ57_22460	-	ASA_P5G067
		aexT	-	ASA_4266	-
		aopB	ONZ57_22470	-	ASA_P5G065
		aopD	ONZ57_22475	-	ASA_P5G064
		aopH	ONZ57_02470; ONZ57_21880	-	ASA_P5G009
		aopN	ONZ57_22420	-	ASA_P5G075
		aopO	-	-	ASA_P5G098
		aopX	-	-	ASA_P5G084*
		ascB	ONZ57_22505	-	ASA_P5G058
		ascC	ONZ57_22510	-	ASA_P5G057
		ascD	ONZ57_22515	-	ASA_P5G056
		ascE	ONZ57_22520	-	ASA_P5G055
		ascF	ONZ57_22525	-	ASA_P5G054
		ascG	ONZ57_22530	-	ASA_P5G053
		ascH	ONZ57_22535	-	ASA_P5G052
		ascI	ONZ57_22540	-	ASA_P5G051
		ascJ	ONZ57_22545	-	ASA_P5G050
		ascK	ONZ57_22550	-	ASA_P5G049
		ascL	ONZ57_22555	-	ASA_P5G048
		ascN	ONZ57_22795	-	ASA_P5G076
		ascO	ONZ57_22790	-	ASA_P5G077
		ascP	ONZ57_22785	-	ASA_P5G078
		ascQ	ONZ57_22780	-	ASA_P5G079
		ascR	ONZ57_22775	-	ASA_P5G080
		ascS	ONZ57_22770	-	ASA_P5G081
		ascT	ONZ57_22765	-	ASA_P5G082
		ascU	ONZ57_22760	-	ASA_P5G083
		ascV	ONZ57_22445	-	ASA_P5G070
		ascX	ONZ57_22435	-	ASA_P5G072
		ascY	ONZ57_22440	-	ASA_P5G071
		ati1	ONZ57_22575	-	ASA_P5G046
		ati2	ONZ57_22580	-	ASA_P5G045
		exsA	ONZ57_22495	-	ASA_P5G060
		exsB	ONZ57_22490	-	ASA_P5G061
		exsC	ONZ57_22480	-	ASA_P5G063
		exsD	ONZ57_22500	-	ASA_P5G059
		exsE	ONZ57_22485	-	ASA_P5G062
		sycH	ONZ57_21885	-	ASA_P5G008
		sycO	ONZ57_22640	-	ASA_P5G097
		sycX	ONZ57_22755	-	ASA_P5G085
	T6SS	Undetermined	ONZ57_14300	ASA_2456	-
		atsA	-	-	-
		atsB	-	-	-
		atsC	-	-	-
		atsD	-	ASA_0454	-
		atsG	ONZ57_14375	ASA_2468	-
		atsH	ONZ57_14370	ASA_2467	-
		atsI	ONZ57_14365	ASA_2466	-
		atsJ	ONZ57_14360	ASA_2465	-
		atsK	ONZ57_14355	ASA_2464	-
		atsL	ONZ57_14350	ASA_2463	-
		atsP	ONZ57_14320	ASA_2459	-
		atsQ	-	-	-
		atsS	ONZ57_14305	ASA_2457	-
		clpV1	-	ASA_2461	-
		dotU	ONZ57_14345	ASA_2462	-
		hcp1	-	-	-
		hcp	-	-	-
		vasH	ONZ57_14325	ASA_2460	-
		vasK/atsR	-	-	-
		vgrG1	-	-	-
		vgrG2	-	-	-
		vgrG3	-	-	-
		vipA	-	ASA_2470	-
		vipB	-	-	-
Toxin	Aerolysin AerA/Cytotoxic enterotoxin Act	aerA/act	-	ASA_3906	-
	Extracellular hemolysin AHH1	ahh1	ONZ57_08580	ASA_2854	-
	Heat-stable cytotonic enterotoxin	ast	-	-	-
	Hemolysin HlyA	hlyA	ONZ57_15505	ASA_1523	-
	Hemolysin III	Undetermined	ONZ57_04740	ASA_0824	-
	The repeat in toxin (RTX)	rtxA	-	-	-
		rtxB	-	-	-
		rtxC	-	-	-
		rtxD	-	-	-
		rtxE	-	-	-
		rtxH	-	-	-
	Thermostable hemolysin (TH)	Undetermined	ONZ57_03345	ASA_1096	-
	Table saved from VFDB (http://www.mgc.ac.cn/VFs/) [Fri Oct 13 07:21:54 2023]

## Sheet: AS1 plasmid 1
Oct_19-5857741186
VFclass	Virulence factors	Related genes	AS1 plasmid 1(Prediction)	A.salmonicida subsp. salmonicida A449
			NZ_CP110655.1 (NZ_CP110655.1)	chromosome (NC_009348)	5 (NC_009350)
Adherence	Flp type IV pili	flp1	-	ASA_2915	-
		flpA	-	ASA_2914	-
		flpB	-	ASA_2913*	-
		flpC	-	ASA_2912	-
		flpD	-	ASA_2911	-
		flpE	-	ASA_2910	-
		flpF	-	ASA_2909	-
		flpG	-	ASA_2908*	-
		flpH	-	ASA_2907	-
		flpI	-	ASA_2906*	-
		flpJ	-	ASA_2905	-
		flpK	-	ASA_2904	-
		flpL	-	ASA_2903	-
	Lateral flagella	flgC	-	ASA_0364	-
		flgE	-	ASA_0366	-
		flgI	-	ASA_0370	-
		flgJ	-	ASA_0371	-
		fliF	-	ASA_0355	-
		fliG	-	ASA_0356	-
		fliP	-	ASA_0348	-
		lafB	-	ASA_0379	-
		lafC	-	ASA_0380	-
		lafE	-	ASA_0382	-
		lafF	-	ASA_0383	-
		lafK	-	ASA_0353	-
		lafS	-	ASA_0384	-
		lafT	-	ASA_0385	-
		lafU	-	ASA_0386	-
		lafX	-	ASA_0381	-
		lfgA	-	ASA_0362	-
		lfgB	-	ASA_0363	-
		lfgF	-	ASA_0367	-
		lfgG	-	ASA_0368	-
		lfgH	-	ASA_0369	-
		lfgK	-	ASA_0372	-
		lfgL	-	ASA_0373	-
		lfgM	-	ASA_0361	-
		lfgN	-	ASA_0360	-
		lfhA	-	ASA_0352	-
		lfhB	-	ASA_0351	-
		lfiE	-	ASA_0354	-
		lfiH	-	ASA_0357	-
		lfiI	-	ASA_0358	-
		lfiJ	-	ASA_0359	-
		lfiM	-	ASA_0346	-
		lfiN	-	ASA_0347	-
		lfiQ	-	ASA_0349	-
		lfiR	-	ASA_0350	-
		maf-5	-	ASA_0374	-
	Mannose-sensitive hemagglutinin (Msh) pilus	mshA	-	-	-
		mshB	-	-	-
		mshC	-	-	-
		mshD	-	ASA_3941	-
		mshE	-	-	-
		mshF	-	-	-
		mshG	-	-	-
		mshI1	-	ASA_3946	-
		mshI	-	ASA_3947	-
		mshJ	-	ASA_3945	-
		mshK	-	ASA_3944	-
		mshL	-	ASA_3943	-
		mshM	-	ASA_3942	-
		mshN	-	-	-
		mshO	-	ASA_3940	-
		mshP	-	ASA_3939	-
		mshQ	-	ASA_3938	-
	Polar flagella	Undetermined	-	ASA_1361	-
		Undetermined	-	ASA_0151	-
		cheA-2	-	ASA_1357	-
		cheB-2	-	ASA_1358	-
		cheR-3	-	ASA_1488	-
		cheV	-	ASA_1487	-
		cheW	-	ASA_1362	-
		cheY	-	ASA_1355	-
		cheZ	-	ASA_1356	-
		flaA	-	ASA_2662	-
		flaB	-	ASA_2661	-
		flaG	-	ASA_2660	-
		flaH	-	ASA_2659	-
		flaJ	-	ASA_2658	-
		flgA	-	ASA_1486	-
		flgB	-	ASA_1489	-
		flgC	-	ASA_1490	-
		flgD	-	ASA_1491	-
		flgE	-	ASA_1492	-
		flgF	-	ASA_1493	-
		flgG	-	ASA_1494	-
		flgH	-	ASA_1495	-
		flgI	-	ASA_1496	-
		flgJ	-	ASA_1497	-
		flgK	-	ASA_1498	-
		flgL	-	ASA_1499*	-
		flgM	-	ASA_1485	-
		flgN	-	ASA_1484	-
		flhA	-	ASA_1351	-
		flhB	-	ASA_1350	-
		flhF	-	ASA_1352	-
		flhG	-	ASA_1353	-
		fliA	-	ASA_1354	-
		fliE	-	ASA_1336	-
		fliF	-	ASA_1337	-
		fliG	-	ASA_1338	-
		fliH	-	ASA_1339	-
		fliI	-	ASA_1340	-
		fliJ	-	ASA_1341	-
		fliK	-	ASA_1342	-
		fliL	-	ASA_1343	-
		fliM	-	ASA_1344	-
		fliN	-	ASA_1345	-
		fliO	-	ASA_1346	-
		fliP	-	ASA_1347	-
		fliQ	-	ASA_1348	-
		fliR	-	ASA_1349	-
		flmD	-	ASA_0149	-
		flmH	-	ASA_0153	-
		flrA	-	ASA_1505*	-
		flrB	-	ASA_1506	-
		flrC	-	ASA_1507	-
		maf-1	-	-	-
		maf-2	-	ASA_0147	-
		motX	-	ASA_0660	-
		motY	-	ASA_2493	-
		nueA	-	ASA_0150	-
		nueB	-	ASA_0148	-
		pomA2	-	ASA_0993	-
		pomA	-	ASA_1359	-
		pomB2	-	ASA_1737	-
		pomB	-	ASA_1360	-
	Tap type IV pili	tapA	-	ASA_0414	-
		tapB	-	ASA_0413	-
		tapC	-	ASA_0412*	-
		tapD	-	ASA_0411	-
		tapF	-	ASA_2601*	-
		tapM	-	ASA_1120	-
		tapN	-	ASA_1121	-
		tapO	-	ASA_1122	-
		tapP	-	ASA_1123	-
		tapQ	-	ASA_1124	-
		tapT	-	ASA_3632	-
		tapU	-	ASA_3633	-
		tapV	-	ASA_2532	-
		tapW	-	ASA_1634	-
		tapY1	-	ASA_0692	-
		tapY2	-	-	-
		tppA	-	ASA_0688	-
		tppB	-	ASA_0689	-
		tppC	-	ASA_0690	-
		tppD	-	ASA_0691	-
		tppE	-	ASA_0693	-
		tppF	-	ASA_3659	-
	Type I fimbriae	fimA	-	ASA_3725	-
		fimC	-	ASA_3727	-
		fimD	-	ASA_3728	-
		fimE	-	ASA_3729	-
		fimF	-	ASA_3730	-
Secretion system	T2SS	exeA	-	ASA_0515	-
		exeB	-	ASA_0514	-
		exeC	-	ASA_3774	-
		exeD	-	ASA_3775	-
		exeE	-	ASA_3776	-
		exeF	-	ASA_3777	-
		exeG	-	ASA_3778	-
		exeH	-	ASA_3779	-
		exeI	-	ASA_3780	-
		exeJ	-	ASA_3781	-
		exeK	-	ASA_3782	-
		exeL	-	ASA_3783	-
		exeM	-	ASA_3784	-
		exeN	-	ASA_3785	-
		tapD	-	ASA_0411	-
	T3SS	acr1	orf002	-	ASA_P5G074
		acr2	orf003	-	ASA_P5G073
		acrG	orf008	-	ASA_P5G068
		acrH	orf010	-	ASA_P5G066
		acrR	orf007	-	ASA_P5G069
		acrV	orf009	-	ASA_P5G067
		aexT	-	ASA_4266	-
		aopB	orf011	-	ASA_P5G065
		aopD	orf012	-	ASA_P5G064
		aopH	-	-	ASA_P5G009
		aopN	orf001	-	ASA_P5G075
		aopO	orf040	-	ASA_P5G098
		aopX	-	-	ASA_P5G084*
		ascB	orf018	-	ASA_P5G058
		ascC	orf019	-	ASA_P5G057
		ascD	orf020	-	ASA_P5G056
		ascE	orf021	-	ASA_P5G055
		ascF	orf022	-	ASA_P5G054
		ascG	orf023	-	ASA_P5G053
		ascH	orf024	-	ASA_P5G052
		ascI	orf025	-	ASA_P5G051
		ascJ	orf026	-	ASA_P5G050
		ascK	orf027	-	ASA_P5G049
		ascL	orf028	-	ASA_P5G048
		ascN	orf073	-	ASA_P5G076
		ascO	orf072	-	ASA_P5G077
		ascP	orf071	-	ASA_P5G078
		ascQ	orf070	-	ASA_P5G079
		ascR	orf069	-	ASA_P5G080
		ascS	orf068	-	ASA_P5G081
		ascT	orf066	-	ASA_P5G082
		ascU	orf067	-	ASA_P5G083
		ascV	orf006	-	ASA_P5G070
		ascX	orf004	-	ASA_P5G072
		ascY	orf005	-	ASA_P5G071
		ati1	orf032	-	ASA_P5G046
		ati2	orf033	-	ASA_P5G045
		exsA	orf016	-	ASA_P5G060
		exsB	orf015	-	ASA_P5G061
		exsC	orf013	-	ASA_P5G063
		exsD	orf017	-	ASA_P5G059
		exsE	orf014	-	ASA_P5G062
		sycH	-	-	ASA_P5G008
		sycO	orf042	-	ASA_P5G097
		sycX	orf065	-	ASA_P5G085
	T6SS	Undetermined	-	ASA_2456	-
		atsA	-	-	-
		atsB	-	-	-
		atsC	-	-	-
		atsD	-	ASA_0454	-
		atsG	-	ASA_2468	-
		atsH	-	ASA_2467	-
		atsI	-	ASA_2466	-
		atsJ	-	ASA_2465	-
		atsK	-	ASA_2464	-
		atsL	-	ASA_2463	-
		atsP	-	ASA_2459	-
		atsQ	-	-	-
		atsS	-	ASA_2457	-
		clpV1	-	ASA_2461	-
		dotU	-	ASA_2462	-
		hcp1	-	-	-
		hcp	-	-	-
		vasH	-	ASA_2460	-
		vasK/atsR	-	-	-
		vgrG1	-	-	-
		vgrG2	-	-	-
		vgrG3	-	-	-
		vipA	-	ASA_2470	-
		vipB	-	-	-
Toxin	Aerolysin AerA/Cytotoxic enterotoxin Act	aerA/act	-	ASA_3906	-
	Extracellular hemolysin AHH1	ahh1	-	ASA_2854	-
	Heat-stable cytotonic enterotoxin	ast	-	-	-
	Hemolysin HlyA	hlyA	-	ASA_1523	-
	Hemolysin III	Undetermined	-	ASA_0824	-
	The repeat in toxin (RTX)	rtxA	-	-	-
		rtxB	-	-	-
		rtxC	-	-	-
		rtxD	-	-	-
		rtxE	-	-	-
		rtxH	-	-	-
	Thermostable hemolysin (TH)	Undetermined	-	ASA_1096	-
	Table saved from VFDB (http://www.mgc.ac.cn/VFs/) [Sat Oct 21 09:15:31 2023]

## Sheet: AG2.13.5
Oct_12-3281625733
VFclass	Virulence factors	Related genes	AG2.13.5(Prediction)	A.salmonicida subsp. salmonicida A449
			draft (draft)	chromosome (NC_009348)	5 (NC_009350)
Adherence	Flp type IV pili	flp1	-	ASA_2915	-
		flpA	-	ASA_2914	-
		flpB	-	ASA_2913*	-
		flpC	-	ASA_2912	-
		flpD	-	ASA_2911	-
		flpE	-	ASA_2910	-
		flpF	-	ASA_2909	-
		flpG	-	ASA_2908*	-
		flpH	-	ASA_2907	-
		flpI	-	ASA_2906*	-
		flpJ	-	ASA_2905	-
		flpK	-	ASA_2904	-
		flpL	-	ASA_2903	-
	Lateral flagella	flgC	RXZ09_00335	ASA_0364	-
		flgE	RXZ09_00345	ASA_0366	-
		flgI	RXZ09_00365	ASA_0370	-
		flgJ	RXZ09_00370	ASA_0371	-
		fliF	RXZ09_00290	ASA_0355	-
		fliG	RXZ09_00295	ASA_0356	-
		fliP	RXZ09_00255	ASA_0348	-
		lafB	RXZ09_00405	ASA_0379	-
		lafC	RXZ09_00410	ASA_0380	-
		lafE	RXZ09_00420	ASA_0382	-
		lafF	RXZ09_00425	ASA_0383	-
		lafK	RXZ09_00280	ASA_0353	-
		lafS	RXZ09_00430	ASA_0384	-
		lafT	RXZ09_00435	ASA_0385	-
		lafU	RXZ09_00440	ASA_0386	-
		lafX	RXZ09_00415	ASA_0381	-
		lfgA	RXZ09_00325	ASA_0362	-
		lfgB	RXZ09_00330	ASA_0363	-
		lfgF	RXZ09_00350	ASA_0367	-
		lfgG	RXZ09_00355	ASA_0368	-
		lfgH	RXZ09_00360	ASA_0369	-
		lfgK	RXZ09_00375	ASA_0372	-
		lfgL	RXZ09_00380	ASA_0373	-
		lfgM	RXZ09_00320	ASA_0361	-
		lfgN	RXZ09_00315	ASA_0360	-
		lfhA	RXZ09_00275	ASA_0352	-
		lfhB	RXZ09_00270	ASA_0351	-
		lfiE	RXZ09_00285	ASA_0354	-
		lfiH	RXZ09_00300	ASA_0357	-
		lfiI	RXZ09_00305	ASA_0358	-
		lfiJ	RXZ09_00310	ASA_0359	-
		lfiM	RXZ09_00245	ASA_0346	-
		lfiN	RXZ09_00250	ASA_0347	-
		lfiQ	RXZ09_00260	ASA_0349	-
		lfiR	RXZ09_00265	ASA_0350	-
		maf-5	RXZ09_00385	ASA_0374	-
	Mannose-sensitive hemagglutinin (Msh) pilus	mshA	RXZ09_16505	-	-
		mshB	RXZ09_16510	-	-
		mshC	RXZ09_16500	-	-
		mshD	RXZ09_16495	ASA_3941	-
		mshE	RXZ09_16525	-	-
		mshF	RXZ09_16515	-	-
		mshG	RXZ09_16520	-	-
		mshI1	RXZ09_16555	ASA_3946	-
		mshI	RXZ09_16560	ASA_3947	-
		mshJ	RXZ09_16550	ASA_3945	-
		mshK	RXZ09_16545	ASA_3944	-
		mshL	RXZ09_16540	ASA_3943	-
		mshM	RXZ09_16535	ASA_3942	-
		mshN	RXZ09_16530	-	-
		mshO	RXZ09_16490	ASA_3940	-
		mshP	RXZ09_16485	ASA_3939	-
		mshQ	RXZ09_16480	ASA_3938	-
	Polar flagella	Undetermined	RXZ09_04165	ASA_1361	-
		Undetermined	RXZ09_06715	ASA_0151	-
		cheA-2	RXZ09_04145	ASA_1357	-
		cheB-2	RXZ09_04150	ASA_1358	-
		cheR-3	RXZ09_10805	ASA_1488	-
		cheV	RXZ09_10810	ASA_1487	-
		cheW	RXZ09_04170	ASA_1362	-
		cheY	RXZ09_04135	ASA_1355	-
		cheZ	RXZ09_04140	ASA_1356	-
		flaA	RXZ09_05320	ASA_2662	-
		flaB	-	ASA_2661	-
		flaG	-	ASA_2660	-
		flaH	RXZ09_05330	ASA_2659	-
		flaJ	RXZ09_05335	ASA_2658	-
		flgA	RXZ09_10815	ASA_1486	-
		flgB	RXZ09_10800	ASA_1489	-
		flgC	RXZ09_10795	ASA_1490	-
		flgD	RXZ09_10790	ASA_1491	-
		flgE	RXZ09_10785	ASA_1492	-
		flgF	RXZ09_10780	ASA_1493	-
		flgG	RXZ09_10775	ASA_1494	-
		flgH	RXZ09_10770	ASA_1495	-
		flgI	RXZ09_10765	ASA_1496	-
		flgJ	RXZ09_10760	ASA_1497	-
		flgK	RXZ09_10755	ASA_1498	-
		flgL	RXZ09_10750	ASA_1499*	-
		flgM	RXZ09_10820	ASA_1485	-
		flgN	RXZ09_10825	ASA_1484	-
		flhA	RXZ09_04115	ASA_1351	-
		flhB	RXZ09_04110	ASA_1350	-
		flhF	RXZ09_04120	ASA_1352	-
		flhG	RXZ09_04125	ASA_1353	-
		fliA	RXZ09_04130	ASA_1354	-
		fliE	RXZ09_04040	ASA_1336	-
		fliF	RXZ09_04045	ASA_1337	-
		fliG	RXZ09_04050	ASA_1338	-
		fliH	RXZ09_04055	ASA_1339	-
		fliI	RXZ09_04060	ASA_1340	-
		fliJ	RXZ09_04065	ASA_1341	-
		fliK	RXZ09_04070	ASA_1342	-
		fliL	RXZ09_04075	ASA_1343	-
		fliM	RXZ09_04080	ASA_1344	-
		fliN	RXZ09_04085	ASA_1345	-
		fliO	RXZ09_04090	ASA_1346	-
		fliP	RXZ09_04095	ASA_1347	-
		fliQ	RXZ09_04100	ASA_1348	-
		fliR	RXZ09_04105	ASA_1349	-
		flmD	RXZ09_06705	ASA_0149	-
		flmH	RXZ09_06725	ASA_0153	-
		flrA	RXZ09_10720	ASA_1505*	-
		flrB	RXZ09_10715	ASA_1506	-
		flrC	RXZ09_10710	ASA_1507	-
		maf-1	RXZ09_05345	-	-
		maf-2	RXZ09_06695	ASA_0147	-
		motX	RXZ09_15160	ASA_0660	-
		motY	RXZ09_09955	ASA_2493	-
		nueA	RXZ09_06710	ASA_0150	-
		nueB	RXZ09_06700	ASA_0148	-
		pomA2	RXZ09_02930	ASA_0993	-
		pomA	RXZ09_04155	ASA_1359	-
		pomB2	RXZ09_02935; RXZ09_09025	ASA_1737	-
		pomB	RXZ09_04160	ASA_1360	-
	Tap type IV pili	tapA	-	ASA_0414	-
		tapB	RXZ09_00575	ASA_0413	-
		tapC	RXZ09_00570	ASA_0412*	-
		tapD	RXZ09_00565	ASA_0411	-
		tapF	RXZ09_08910	ASA_2601*	-
		tapM	RXZ09_03490	ASA_1120	-
		tapN	RXZ09_03495	ASA_1121	-
		tapO	RXZ09_03500	ASA_1122	-
		tapP	RXZ09_03505	ASA_1123	-
		tapQ	RXZ09_03510	ASA_1124	-
		tapT	RXZ09_15310	ASA_3632	-
		tapU	RXZ09_15315	ASA_3633	-
		tapV	RXZ09_09670	ASA_2532	-
		tapW	RXZ09_10310	ASA_1634	-
		tapY1	RXZ09_15005	ASA_0692	-
		tapY2	-	-	-
		tppA	RXZ09_15025	ASA_0688	-
		tppB	RXZ09_15020	ASA_0689	-
		tppC	RXZ09_15015	ASA_0690	-
		tppD	RXZ09_15010	ASA_0691	-
		tppE	RXZ09_14995	ASA_0693	-
		tppF	RXZ09_15455	ASA_3659	-
	Type I fimbriae	fimA	-	ASA_3725	-
		fimC	-	ASA_3727	-
		fimD	-	ASA_3728	-
		fimE	-	ASA_3729	-
		fimF	-	ASA_3730	-
Secretion system	T2SS	exeA	RXZ09_01070	ASA_0515	-
		exeB	RXZ09_01065	ASA_0514	-
		exeC	RXZ09_01130	ASA_3774	-
		exeD	RXZ09_01135	ASA_3775	-
		exeE	RXZ09_01140	ASA_3776	-
		exeF	RXZ09_01145	ASA_3777	-
		exeG	RXZ09_01150	ASA_3778	-
		exeH	RXZ09_01155	ASA_3779	-
		exeI	RXZ09_01160	ASA_3780	-
		exeJ	RXZ09_01165	ASA_3781	-
		exeK	RXZ09_01170	ASA_3782	-
		exeL	RXZ09_01175	ASA_3783	-
		exeM	RXZ09_01180	ASA_3784	-
		exeN	RXZ09_01185	ASA_3785	-
		tapD	-	ASA_0411	-
	T3SS	acr1	-	-	ASA_P5G074
		acr2	-	-	ASA_P5G073
		acrG	-	-	ASA_P5G068
		acrH	-	-	ASA_P5G066
		acrR	-	-	ASA_P5G069
		acrV	-	-	ASA_P5G067
		aexT	-	ASA_4266	-
		aopB	-	-	ASA_P5G065
		aopD	-	-	ASA_P5G064
		aopH	-	-	ASA_P5G009
		aopN	-	-	ASA_P5G075
		aopO	-	-	ASA_P5G098
		aopX	-	-	ASA_P5G084*
		ascB	-	-	ASA_P5G058
		ascC	-	-	ASA_P5G057
		ascD	-	-	ASA_P5G056
		ascE	-	-	ASA_P5G055
		ascF	-	-	ASA_P5G054
		ascG	-	-	ASA_P5G053
		ascH	-	-	ASA_P5G052
		ascI	-	-	ASA_P5G051
		ascJ	-	-	ASA_P5G050
		ascK	-	-	ASA_P5G049
		ascL	-	-	ASA_P5G048
		ascN	-	-	ASA_P5G076
		ascO	-	-	ASA_P5G077
		ascP	-	-	ASA_P5G078
		ascQ	-	-	ASA_P5G079
		ascR	-	-	ASA_P5G080
		ascS	-	-	ASA_P5G081
		ascT	-	-	ASA_P5G082
		ascU	-	-	ASA_P5G083
		ascV	-	-	ASA_P5G070
		ascX	-	-	ASA_P5G072
		ascY	-	-	ASA_P5G071
		ati1	-	-	ASA_P5G046
		ati2	-	-	ASA_P5G045
		exsA	-	-	ASA_P5G060
		exsB	-	-	ASA_P5G061
		exsC	-	-	ASA_P5G063
		exsD	-	-	ASA_P5G059
		exsE	-	-	ASA_P5G062
		sycH	-	-	ASA_P5G008
		sycO	-	-	ASA_P5G097
		sycX	-	-	ASA_P5G085
	T6SS	Undetermined	-	ASA_2456	-
		atsA	-	-	-
		atsB	-	-	-
		atsC	-	-	-
		atsD	-	ASA_0454	-
		atsG	-	ASA_2468	-
		atsH	-	ASA_2467	-
		atsI	-	ASA_2466	-
		atsJ	-	ASA_2465	-
		atsK	-	ASA_2464	-
		atsL	-	ASA_2463	-
		atsP	-	ASA_2459	-
		atsQ	-	-	-
		atsS	-	ASA_2457	-
		clpV1	-	ASA_2461	-
		dotU	-	ASA_2462	-
		hcp1	-	-	-
		hcp	-	-	-
		vasH	-	ASA_2460	-
		vasK/atsR	-	-	-
		vgrG1	-	-	-
		vgrG2	-	-	-
		vgrG3	-	-	-
		vipA	-	ASA_2470	-
		vipB	-	-	-
Toxin	Aerolysin AerA/Cytotoxic enterotoxin Act	aerA/act	-	ASA_3906	-
	Extracellular hemolysin AHH1	ahh1	-	ASA_2854	-
	Heat-stable cytotonic enterotoxin	ast	-	-	-
	Hemolysin HlyA	hlyA	RXZ09_10625	ASA_1523	-
	Hemolysin III	Undetermined	RXZ09_02090	ASA_0824	-
	The repeat in toxin (RTX)	rtxA	-	-	-
		rtxB	-	-	-
		rtxC	-	-	-
		rtxD	-	-	-
		rtxE	-	-	-
		rtxH	-	-	-
	Thermostable hemolysin (TH)	Undetermined	RXZ09_03370	ASA_1096	-
Antiphagocytosis	Capsular polysaccharide(Vibrio)	wecA	RXZ09_10950	-	-
Immune evasion	Capsule(Acinetobacter)		RXZ09_06750; RXZ09_06760; RXZ09_10985; RXZ09_10990; RXZ09_10995; RXZ09_14365	-	-
Stress adaptation	Catalase-peroxidase(Mycobacterium)	katG	RXZ09_09250	-	-
	Table saved from VFDB (http://www.mgc.ac.cn/VFs/) [Thu Oct 12 04:49:25 2023]

## Sheet: T0.1-19
Oct_12-3011983899
VFclass	Virulence factors	Related genes	T0.1-19(Prediction)	A.salmonicida subsp. salmonicida A449
			draft (draft)	chromosome (NC_009348)	5 (NC_009350)
Adherence	Flp type IV pili	flp1	-	ASA_2915	-
		flpA	-	ASA_2914	-
		flpB	-	ASA_2913*	-
		flpC	-	ASA_2912	-
		flpD	-	ASA_2911	-
		flpE	-	ASA_2910	-
		flpF	-	ASA_2909	-
		flpG	-	ASA_2908*	-
		flpH	-	ASA_2907	-
		flpI	-	ASA_2906*	-
		flpJ	-	ASA_2905	-
		flpK	-	ASA_2904	-
		flpL	-	ASA_2903	-
	Lateral flagella	flgC	-	ASA_0364	-
		flgE	-	ASA_0366	-
		flgI	-	ASA_0370	-
		flgJ	-	ASA_0371	-
		fliF	-	ASA_0355	-
		fliG	-	ASA_0356	-
		fliP	-	ASA_0348	-
		lafB	-	ASA_0379	-
		lafC	-	ASA_0380	-
		lafE	-	ASA_0382	-
		lafF	-	ASA_0383	-
		lafK	-	ASA_0353	-
		lafS	-	ASA_0384	-
		lafT	-	ASA_0385	-
		lafU	-	ASA_0386	-
		lafX	-	ASA_0381	-
		lfgA	-	ASA_0362	-
		lfgB	-	ASA_0363	-
		lfgF	-	ASA_0367	-
		lfgG	-	ASA_0368	-
		lfgH	-	ASA_0369	-
		lfgK	-	ASA_0372	-
		lfgL	-	ASA_0373	-
		lfgM	-	ASA_0361	-
		lfgN	-	ASA_0360	-
		lfhA	-	ASA_0352	-
		lfhB	-	ASA_0351	-
		lfiE	-	ASA_0354	-
		lfiH	-	ASA_0357	-
		lfiI	-	ASA_0358	-
		lfiJ	-	ASA_0359	-
		lfiM	-	ASA_0346	-
		lfiN	-	ASA_0347	-
		lfiQ	-	ASA_0349	-
		lfiR	-	ASA_0350	-
		maf-5	-	ASA_0374	-
	Mannose-sensitive hemagglutinin (Msh) pilus	mshA	E4184_RS23215	-	-
		mshB	E4184_RS20520	-	-
		mshC	E4184_RS20510	-	-
		mshD	E4184_RS20505	ASA_3941	-
		mshE	E4184_RS20535	-	-
		mshF	E4184_RS20525	-	-
		mshG	E4184_RS20530	-	-
		mshI1	E4184_RS20565	ASA_3946	-
		mshI	E4184_RS20570	ASA_3947	-
		mshJ	E4184_RS20560	ASA_3945	-
		mshK	E4184_RS20555	ASA_3944	-
		mshL	E4184_RS20550	ASA_3943	-
		mshM	E4184_RS20545	ASA_3942	-
		mshN	E4184_RS20540	-	-
		mshO	E4184_RS20500	ASA_3940	-
		mshP	E4184_RS20495	ASA_3939	-
		mshQ	E4184_RS20490	ASA_3938	-
	Polar flagella	Undetermined	E4184_RS06630	ASA_1361	-
		Undetermined	-	ASA_0151	-
		cheA-2	E4184_RS06610	ASA_1357	-
		cheB-2	E4184_RS06615	ASA_1358	-
		cheR-3	E4184_RS14380	ASA_1488	-
		cheV	E4184_RS14385	ASA_1487	-
		cheW	E4184_RS06635	ASA_1362	-
		cheY	E4184_RS06600	ASA_1355	-
		cheZ	E4184_RS06605	ASA_1356	-
		flaA	-	ASA_2662	-
		flaB	E4184_RS08020	ASA_2661	-
		flaG	-	ASA_2660	-
		flaH	E4184_RS08030	ASA_2659	-
		flaJ	E4184_RS08035	ASA_2658	-
		flgA	E4184_RS14390	ASA_1486	-
		flgB	E4184_RS14375	ASA_1489	-
		flgC	E4184_RS14370	ASA_1490	-
		flgD	E4184_RS14365	ASA_1491	-
		flgE	E4184_RS14360	ASA_1492	-
		flgF	E4184_RS14355	ASA_1493	-
		flgG	E4184_RS14350	ASA_1494	-
		flgH	E4184_RS14345	ASA_1495	-
		flgI	E4184_RS14340	ASA_1496	-
		flgJ	E4184_RS14335	ASA_1497	-
		flgK	-	ASA_1498	-
		flgL	E4184_RS14325	ASA_1499*	-
		flgM	E4184_RS14395	ASA_1485	-
		flgN	E4184_RS14400	ASA_1484	-
		flhA	E4184_RS06580	ASA_1351	-
		flhB	E4184_RS06575	ASA_1350	-
		flhF	E4184_RS06585	ASA_1352	-
		flhG	E4184_RS06590	ASA_1353	-
		fliA	E4184_RS06595	ASA_1354	-
		fliE	E4184_RS06505	ASA_1336	-
		fliF	E4184_RS06510	ASA_1337	-
		fliG	E4184_RS06515	ASA_1338	-
		fliH	E4184_RS06520	ASA_1339	-
		fliI	E4184_RS06525	ASA_1340	-
		fliJ	E4184_RS06530	ASA_1341	-
		fliK	E4184_RS06535	ASA_1342	-
		fliL	E4184_RS06540	ASA_1343	-
		fliM	E4184_RS06545	ASA_1344	-
		fliN	E4184_RS06550	ASA_1345	-
		fliO	E4184_RS06555	ASA_1346	-
		fliP	E4184_RS06560	ASA_1347	-
		fliQ	E4184_RS06565	ASA_1348	-
		fliR	E4184_RS06570	ASA_1349	-
		flmD	-	ASA_0149	-
		flmH	-	ASA_0153	-
		flrA	E4184_RS14285	ASA_1505*	-
		flrB	E4184_RS14280	ASA_1506	-
		flrC	E4184_RS14275	ASA_1507	-
		maf-1	-	-	-
		maf-2	-	ASA_0147	-
		motX	E4184_RS03220	ASA_0660	-
		motY	E4184_RS13275	ASA_2493	-
		nueA	-	ASA_0150	-
		nueB	-	ASA_0148	-
		pomA2	E4184_RS05385	ASA_0993	-
		pomA	E4184_RS06620	ASA_1359	-
		pomB2	E4184_RS05390; E4184_RS12775	ASA_1737	-
		pomB	E4184_RS06625	ASA_1360	-
	Tap type IV pili	tapA	E4184_RS19735	ASA_0414	-
		tapB	E4184_RS19740	ASA_0413	-
		tapC	E4184_RS19745	ASA_0412*	-
		tapD	E4184_RS19750	ASA_0411	-
		tapF	E4184_RS12890	ASA_2601*	-
		tapM	E4184_RS05965	ASA_1120	-
		tapN	E4184_RS05970	ASA_1121	-
		tapO	E4184_RS05975	ASA_1122	-
		tapP	E4184_RS05980	ASA_1123	-
		tapQ	E4184_RS05985	ASA_1124	-
		tapT	E4184_RS03070	ASA_3632	-
		tapU	-	ASA_3633	-
		tapV	E4184_RS13555	ASA_2532	-
		tapW	E4184_RS13790	ASA_1634	-
		tapY1	E4184_RS03375	ASA_0692	-
		tapY2	-	-	-
		tppA	E4184_RS03355	ASA_0688	-
		tppB	E4184_RS03360	ASA_0689	-
		tppC	E4184_RS03365	ASA_0690	-
		tppD	E4184_RS03370	ASA_0691	-
		tppE	E4184_RS03395	ASA_0693	-
		tppF	E4184_RS02925	ASA_3659	-
	Type I fimbriae	fimA	-	ASA_3725	-
		fimC	-	ASA_3727	-
		fimD	-	ASA_3728	-
		fimE	-	ASA_3729	-
		fimF	-	ASA_3730	-
Secretion system	T2SS	exeA	E4184_RS19260	ASA_0515	-
		exeB	E4184_RS19265	ASA_0514	-
		exeC	E4184_RS19200	ASA_3774	-
		exeD	E4184_RS19195	ASA_3775	-
		exeE	E4184_RS19190	ASA_3776	-
		exeF	E4184_RS19185	ASA_3777	-
		exeG	E4184_RS19180	ASA_3778	-
		exeH	E4184_RS19175	ASA_3779	-
		exeI	E4184_RS19170	ASA_3780	-
		exeJ	E4184_RS19165	ASA_3781	-
		exeK	E4184_RS19160	ASA_3782	-
		exeL	E4184_RS19155	ASA_3783	-
		exeM	E4184_RS19150	ASA_3784	-
		exeN	E4184_RS19145	ASA_3785	-
		tapD	-	ASA_0411	-
	T3SS	acr1	-	-	ASA_P5G074
		acr2	-	-	ASA_P5G073
		acrG	-	-	ASA_P5G068
		acrH	-	-	ASA_P5G066
		acrR	-	-	ASA_P5G069
		acrV	-	-	ASA_P5G067
		aexT	-	ASA_4266	-
		aopB	-	-	ASA_P5G065
		aopD	-	-	ASA_P5G064
		aopH	-	-	ASA_P5G009
		aopN	-	-	ASA_P5G075
		aopO	-	-	ASA_P5G098
		aopX	-	-	ASA_P5G084*
		ascB	-	-	ASA_P5G058
		ascC	-	-	ASA_P5G057
		ascD	-	-	ASA_P5G056
		ascE	-	-	ASA_P5G055
		ascF	-	-	ASA_P5G054
		ascG	-	-	ASA_P5G053
		ascH	-	-	ASA_P5G052
		ascI	-	-	ASA_P5G051
		ascJ	-	-	ASA_P5G050
		ascK	-	-	ASA_P5G049
		ascL	-	-	ASA_P5G048
		ascN	-	-	ASA_P5G076
		ascO	-	-	ASA_P5G077
		ascP	-	-	ASA_P5G078
		ascQ	-	-	ASA_P5G079
		ascR	-	-	ASA_P5G080
		ascS	-	-	ASA_P5G081
		ascT	-	-	ASA_P5G082
		ascU	-	-	ASA_P5G083
		ascV	-	-	ASA_P5G070
		ascX	-	-	ASA_P5G072
		ascY	-	-	ASA_P5G071
		ati1	-	-	ASA_P5G046
		ati2	-	-	ASA_P5G045
		exsA	-	-	ASA_P5G060
		exsB	-	-	ASA_P5G061
		exsC	-	-	ASA_P5G063
		exsD	-	-	ASA_P5G059
		exsE	-	-	ASA_P5G062
		sycH	-	-	ASA_P5G008
		sycO	-	-	ASA_P5G097
		sycX	-	-	ASA_P5G085
	T6SS	Undetermined	-	ASA_2456	-
		atsA	-	-	-
		atsB	-	-	-
		atsC	-	-	-
		atsD	-	ASA_0454	-
		atsG	-	ASA_2468	-
		atsH	-	ASA_2467	-
		atsI	-	ASA_2466	-
		atsJ	-	ASA_2465	-
		atsK	-	ASA_2464	-
		atsL	-	ASA_2463	-
		atsP	-	ASA_2459	-
		atsQ	-	-	-
		atsS	-	ASA_2457	-
		clpV1	-	ASA_2461	-
		dotU	-	ASA_2462	-
		hcp1	-	-	-
		hcp	-	-	-
		vasH	-	ASA_2460	-
		vasK/atsR	-	-	-
		vgrG1	-	-	-
		vgrG2	-	-	-
		vgrG3	E4184_RS09130	-	-
		vipA	-	ASA_2470	-
		vipB	-	-	-
	Hcp secretion island-1 encoded type VI secretion system (H-T6SS)(Pseudomonas)		E4184_RS17275	-	-
			E4184_RS17270	-	-
			E4184_RS17265	-	-
		ppkA	E4184_RS17260	-	-
Toxin	Aerolysin AerA/Cytotoxic enterotoxin Act	aerA/act	-	ASA_3906	-
	Extracellular hemolysin AHH1	ahh1	-	ASA_2854	-
	Heat-stable cytotonic enterotoxin	ast	-	-	-
	Hemolysin HlyA	hlyA	E4184_RS14190	ASA_1523	-
	Hemolysin III	Undetermined	E4184_RS04430	ASA_0824	-
	The repeat in toxin (RTX)	rtxA	E4184_RS06475	-	-
		rtxB	-	-	-
		rtxC	-	-	-
		rtxD	-	-	-
		rtxE	-	-	-
		rtxH	-	-	-
	Thermostable hemolysin (TH)	Undetermined	E4184_RS05845	ASA_1096	-
	Phytotoxin phaseolotoxin(Pseudomonas)	cysC1	E4184_RS14550	-	-
Antiphagocytosis	Capsule(Klebsiella)	cpsG_1	E4184_RS08995	-	-
Immune evasion	Capsule(Acinetobacter)		E4184_RS17870	-	-
Others	O-antigen(Yersinia)		E4184_RS08990	-	-
Stress adaptation	Catalase-peroxidase(Mycobacterium)	katG	E4184_RS12555	-	-
	Table saved from VFDB (http://www.mgc.ac.cn/VFs/) [Thu Oct 12 05:13:12 2023]

## Sheet: T5-1
Oct_12-659918476
VFclass	Virulence factors	Related genes	T5-1(Prediction)	A.salmonicida subsp. salmonicida A449
			draft (draft)	chromosome (NC_009348)	5 (NC_009350)
Adherence	Flp type IV pili	flp1	-	ASA_2915	-
		flpA	-	ASA_2914	-
		flpB	-	ASA_2913*	-
		flpC	-	ASA_2912	-
		flpD	-	ASA_2911	-
		flpE	-	ASA_2910	-
		flpF	-	ASA_2909	-
		flpG	-	ASA_2908*	-
		flpH	-	ASA_2907	-
		flpI	-	ASA_2906*	-
		flpJ	-	ASA_2905	-
		flpK	-	ASA_2904	-
		flpL	-	ASA_2903	-
	Lateral flagella	flgC	-	ASA_0364	-
		flgE	-	ASA_0366	-
		flgI	-	ASA_0370	-
		flgJ	-	ASA_0371	-
		fliF	-	ASA_0355	-
		fliG	-	ASA_0356	-
		fliP	-	ASA_0348	-
		lafB	-	ASA_0379	-
		lafC	-	ASA_0380	-
		lafE	-	ASA_0382	-
		lafF	-	ASA_0383	-
		lafK	-	ASA_0353	-
		lafS	-	ASA_0384	-
		lafT	-	ASA_0385	-
		lafU	-	ASA_0386	-
		lafX	-	ASA_0381	-
		lfgA	-	ASA_0362	-
		lfgB	-	ASA_0363	-
		lfgF	-	ASA_0367	-
		lfgG	-	ASA_0368	-
		lfgH	-	ASA_0369	-
		lfgK	-	ASA_0372	-
		lfgL	-	ASA_0373	-
		lfgM	-	ASA_0361	-
		lfgN	-	ASA_0360	-
		lfhA	-	ASA_0352	-
		lfhB	-	ASA_0351	-
		lfiE	-	ASA_0354	-
		lfiH	-	ASA_0357	-
		lfiI	-	ASA_0358	-
		lfiJ	-	ASA_0359	-
		lfiM	-	ASA_0346	-
		lfiN	-	ASA_0347	-
		lfiQ	-	ASA_0349	-
		lfiR	-	ASA_0350	-
		maf-5	-	ASA_0374	-
	Mannose-sensitive hemagglutinin (Msh) pilus	mshA	IBG34_15780	-	-
		mshB	IBG34_15785	-	-
		mshC	IBG34_15775	-	-
		mshD	IBG34_15770	ASA_3941	-
		mshE	IBG34_15800	-	-
		mshF	IBG34_15790	-	-
		mshG	-	-	-
		mshI1	IBG34_15830	ASA_3946	-
		mshI	IBG34_15835	ASA_3947	-
		mshJ	IBG34_15825	ASA_3945	-
		mshK	IBG34_15820	ASA_3944	-
		mshL	IBG34_15815	ASA_3943	-
		mshM	IBG34_15810	ASA_3942	-
		mshN	IBG34_15805	-	-
		mshO	IBG34_15765	ASA_3940	-
		mshP	IBG34_15760	ASA_3939	-
		mshQ	-	ASA_3938	-
	Polar flagella	Undetermined	IBG34_01820	ASA_1361	-
		Undetermined	-	ASA_0151	-
		cheA-2	-	ASA_1357	-
		cheB-2	IBG34_01805	ASA_1358	-
		cheR-3	IBG34_09620	ASA_1488	-
		cheV	IBG34_09625	ASA_1487	-
		cheW	-	ASA_1362	-
		cheY	IBG34_01790	ASA_1355	-
		cheZ	IBG34_01795	ASA_1356	-
		flaA	-	ASA_2662	-
		flaB	IBG34_03220	ASA_2661	-
		flaG	-	ASA_2660	-
		flaH	IBG34_03230	ASA_2659	-
		flaJ	IBG34_03235	ASA_2658	-
		flgA	IBG34_09630	ASA_1486	-
		flgB	IBG34_09615	ASA_1489	-
		flgC	IBG34_09610	ASA_1490	-
		flgD	IBG34_09605	ASA_1491	-
		flgE	IBG34_09600	ASA_1492	-
		flgF	IBG34_09595	ASA_1493	-
		flgG	IBG34_09590	ASA_1494	-
		flgH	IBG34_09585	ASA_1495	-
		flgI	IBG34_09580	ASA_1496	-
		flgJ	-	ASA_1497	-
		flgK	IBG34_09570	ASA_1498	-
		flgL	IBG34_09565	ASA_1499*	-
		flgM	IBG34_09635	ASA_1485	-
		flgN	IBG34_09640	ASA_1484	-
		flhA	IBG34_01770	ASA_1351	-
		flhB	-	ASA_1350	-
		flhF	IBG34_01775	ASA_1352	-
		flhG	IBG34_01780	ASA_1353	-
		fliA	IBG34_01785	ASA_1354	-
		fliE	IBG34_01695	ASA_1336	-
		fliF	IBG34_01700	ASA_1337	-
		fliG	IBG34_01705	ASA_1338	-
		fliH	IBG34_01710	ASA_1339	-
		fliI	IBG34_01715	ASA_1340	-
		fliJ	IBG34_01720	ASA_1341	-
		fliK	IBG34_01725	ASA_1342	-
		fliL	IBG34_01730	ASA_1343	-
		fliM	IBG34_01735	ASA_1344	-
		fliN	IBG34_01740	ASA_1345	-
		fliO	-	ASA_1346	-
		fliP	IBG34_01750	ASA_1347	-
		fliQ	IBG34_01755	ASA_1348	-
		fliR	-	ASA_1349	-
		flmD	-	ASA_0149	-
		flmH	-	ASA_0153	-
		flrA	IBG34_09525	ASA_1505*	-
		flrB	IBG34_09520	ASA_1506	-
		flrC	-	ASA_1507	-
		maf-1	-	-	-
		maf-2	-	ASA_0147	-
		motX	IBG34_21370	ASA_0660	-
		motY	IBG34_08490	ASA_2493	-
		nueA	-	ASA_0150	-
		nueB	-	ASA_0148	-
		pomA2	IBG34_00580	ASA_0993	-
		pomA	-	ASA_1359	-
		pomB2	IBG34_00585	ASA_1737	-
		pomB	IBG34_01815	ASA_1360	-
	Tap type IV pili	tapA	IBG34_15000	ASA_0414	-
		tapB	-	ASA_0413	-
		tapC	-	ASA_0412*	-
		tapD	IBG34_15015	ASA_0411	-
		tapF	IBG34_08105	ASA_2601*	-
		tapM	IBG34_01155	ASA_1120	-
		tapN	IBG34_01160	ASA_1121	-
		tapO	IBG34_01165	ASA_1122	-
		tapP	IBG34_01170	ASA_1123	-
		tapQ	IBG34_01175	ASA_1124	-
		tapT	IBG34_21220	ASA_3632	-
		tapU	-	ASA_3633	-
		tapV	IBG34_08770	ASA_2532	-
		tapW	IBG34_09030	ASA_1634	-
		tapY1	IBG34_21525	ASA_0692	-
		tapY2	-	-	-
		tppA	IBG34_21505	ASA_0688	-
		tppB	IBG34_21510	ASA_0689	-
		tppC	IBG34_21515	ASA_0690	-
		tppD	IBG34_21520	ASA_0691	-
		tppE	IBG34_21545	ASA_0693	-
		tppF	IBG34_21075	ASA_3659	-
	Type I fimbriae	fimA	-	ASA_3725	-
		fimC	-	ASA_3727	-
		fimD	-	ASA_3728	-
		fimE	-	ASA_3729	-
		fimF	-	ASA_3730	-
Secretion system	T2SS	exeA	IBG34_14525	ASA_0515	-
		exeB	IBG34_14530	ASA_0514	-
		exeC	IBG34_14465	ASA_3774	-
		exeD	IBG34_14460	ASA_3775	-
		exeE	IBG34_14455	ASA_3776	-
		exeF	IBG34_14450	ASA_3777	-
		exeG	IBG34_14445	ASA_3778	-
		exeH	-	ASA_3779	-
		exeI	IBG34_14435	ASA_3780	-
		exeJ	IBG34_14430	ASA_3781	-
		exeK	IBG34_14425	ASA_3782	-
		exeL	IBG34_14420	ASA_3783	-
		exeM	IBG34_14415	ASA_3784	-
		exeN	IBG34_14410	ASA_3785	-
		tapD	-	ASA_0411	-
	T3SS	acr1	-	-	ASA_P5G074
		acr2	-	-	ASA_P5G073
		acrG	-	-	ASA_P5G068
		acrH	-	-	ASA_P5G066
		acrR	-	-	ASA_P5G069
		acrV	-	-	ASA_P5G067
		aexT	-	ASA_4266	-
		aopB	-	-	ASA_P5G065
		aopD	-	-	ASA_P5G064
		aopH	-	-	ASA_P5G009
		aopN	-	-	ASA_P5G075
		aopO	-	-	ASA_P5G098
		aopX	-	-	ASA_P5G084*
		ascB	-	-	ASA_P5G058
		ascC	-	-	ASA_P5G057
		ascD	-	-	ASA_P5G056
		ascE	-	-	ASA_P5G055
		ascF	-	-	ASA_P5G054
		ascG	-	-	ASA_P5G053
		ascH	-	-	ASA_P5G052
		ascI	-	-	ASA_P5G051
		ascJ	-	-	ASA_P5G050
		ascK	-	-	ASA_P5G049
		ascL	-	-	ASA_P5G048
		ascN	-	-	ASA_P5G076
		ascO	-	-	ASA_P5G077
		ascP	-	-	ASA_P5G078
		ascQ	-	-	ASA_P5G079
		ascR	-	-	ASA_P5G080
		ascS	-	-	ASA_P5G081
		ascT	-	-	ASA_P5G082
		ascU	-	-	ASA_P5G083
		ascV	-	-	ASA_P5G070
		ascX	-	-	ASA_P5G072
		ascY	-	-	ASA_P5G071
		ati1	-	-	ASA_P5G046
		ati2	-	-	ASA_P5G045
		exsA	-	-	ASA_P5G060
		exsB	-	-	ASA_P5G061
		exsC	-	-	ASA_P5G063
		exsD	-	-	ASA_P5G059
		exsE	-	-	ASA_P5G062
		sycH	-	-	ASA_P5G008
		sycO	-	-	ASA_P5G097
		sycX	-	-	ASA_P5G085
	T6SS	Undetermined	-	ASA_2456	-
		atsA	-	-	-
		atsB	-	-	-
		atsC	-	-	-
		atsD	-	ASA_0454	-
		atsG	-	ASA_2468	-
		atsH	-	ASA_2467	-
		atsI	-	ASA_2466	-
		atsJ	-	ASA_2465	-
		atsK	-	ASA_2464	-
		atsL	-	ASA_2463	-
		atsP	-	ASA_2459	-
		atsQ	-	-	-
		atsS	-	ASA_2457	-
		clpV1	-	ASA_2461	-
		dotU	-	ASA_2462	-
		hcp1	-	-	-
		hcp	-	-	-
		vasH	-	ASA_2460	-
		vasK/atsR	-	-	-
		vgrG1	-	-	-
		vgrG2	-	-	-
		vgrG3	IBG34_04340	-	-
		vipA	-	ASA_2470	-
		vipB	-	-	-
	Hcp secretion island-1 encoded type VI secretion system (H-T6SS)(Pseudomonas)		IBG34_12535	-	-
			IBG34_12530	-	-
			IBG34_12525	-	-
		ppkA	IBG34_12520	-	-
Toxin	Aerolysin AerA/Cytotoxic enterotoxin Act	aerA/act	-	ASA_3906	-
	Extracellular hemolysin AHH1	ahh1	-	ASA_2854	-
	Heat-stable cytotonic enterotoxin	ast	-	-	-
	Hemolysin HlyA	hlyA	IBG34_09430	ASA_1523	-
	Hemolysin III	Undetermined	IBG34_22590	ASA_0824	-
	The repeat in toxin (RTX)	rtxA	IBG34_01665	-	-
		rtxB	-	-	-
		rtxC	-	-	-
		rtxD	-	-	-
		rtxE	-	-	-
		rtxH	-	-	-
	Thermostable hemolysin (TH)	Undetermined	-	ASA_1096	-
	Phytotoxin phaseolotoxin(Pseudomonas)	cysC1	IBG34_09790	-	-
Antiphagocytosis	Capsule(Klebsiella)	cpsG_1	IBG34_04205	-	-
Immune evasion	Capsule(Acinetobacter)		IBG34_13135	-	-
Others	O-antigen(Yersinia)		IBG34_04200	-	-
	Table saved from VFDB (http://www.mgc.ac.cn/VFs/) [Thu Oct 12 06:29:14 2023]

[truncated: 9 more sheets: BIO050A, NS, NS2, NS13, NS22, AG5.28.6, 6.15.2, VCK1, PDB]
